# Supplementary material for: 6-Bromo-4-hydrazinyl­idene-1-methyl-3H-2λ6,1-benzothia­zine-2,2-dione
Source: Acta Crystallogr Sect E Struct Rep Online. 2011 Jul 23;67(Pt 8):o2078. doi: 10.1107/S1600536811027930 (PMC3213521; doi:10.1107/S1600536811027930)
Supplement: Supplementary file 2 [file e-67-o2078-Isup2.hkl]

#
# h,k,l, Fc-squared, Fo-squared, sigma(Fo-squared) and status flag
#
data_I
_shelx_title ' HS48hdz_0m in P2(1)/n'
_shelx_refln_list_code          4
_shelx_F_calc_maximum      225.29
_exptl_crystal_F_000       608.00
_reflns_d_resolution_high  0.7500
 
loop_
 _symmetry_equiv_pos_as_xyz
 'x, y, z'
 '-x+1/2, y+1/2, -z+1/2'
 '-x, -y, -z'
 'x-1/2, -y-1/2, z-1/2'
 
_cell_length_a    10.1483
_cell_length_b     9.6375
_cell_length_c    11.2118
_cell_angle_alpha  90.000
_cell_angle_beta   92.278
_cell_angle_gamma  90.000
 
_shelx_F_squared_multiplier     1.000
 
loop_
 _refln_index_h
 _refln_index_k
 _refln_index_l
 _refln_F_squared_calc
 _refln_F_squared_meas
 _refln_F_squared_sigma
 _refln_observed_status
   2   0   0    14473.23    15191.66    190.96 o
   4   0   0     1008.13     1067.09     32.69 o
   6   0   0      249.83      239.65     14.43 o
   8   0   0       30.71       43.45     13.87 o
  10   0   0     1682.45     1740.66     51.54 o
  12   0   0      261.75      254.28     60.80 o
   1   1   0      950.65      952.81     12.29 o
   2   1   0     2070.73     2124.56     20.54 o
   3   1   0    10058.13    10288.42     92.79 o
   4   1   0     2026.34     1992.51     30.87 o
   5   1   0        5.31        0.32      4.66 o
   6   1   0     3642.51     3387.74     50.15 o
   7   1   0     3647.75     3593.67     54.37 o
   8   1   0     1744.13     1617.63     33.91 o
   9   1   0     3344.74     3173.99     54.27 o
  10   1   0        3.26      -12.40     12.40 o
  11   1   0       29.81       64.51     16.88 o
  12   1   0       62.27       90.84     22.12 o
  13   1   0       25.87       49.12     24.78 o
   0   2   0     9847.45    10613.33    177.83 o
   1   2   0     4581.34     4666.53     55.59 o
   2   2   0      992.90     1122.87     11.72 o
   3   2   0    13354.90    13602.38    133.56 o
   4   2   0       70.18       55.40      5.23 o
   5   2   0    10490.71    10963.31    131.53 o
   6   2   0     1482.64     1605.33     24.57 o
   7   2   0      316.18      317.58     13.39 o
   8   2   0     1411.77     1314.07     29.66 o
   9   2   0       47.24       37.59     12.32 o
  10   2   0       44.03       33.01     13.49 o
  11   2   0      192.75      203.91     20.48 o
  12   2   0       39.08       63.95     22.03 o
  13   2   0      121.56      166.03     37.34 o
   1   3   0     6211.22     6201.46     64.84 o
   2   3   0     4575.00     4928.59     47.15 o
   3   3   0     3517.60     3682.38     43.13 o
   4   3   0     2881.51     2905.32     33.97 o
   5   3   0      147.63      165.45      6.94 o
   6   3   0     4004.99     3869.43     49.02 o
   7   3   0       39.85       25.99      9.60 o
   8   3   0      440.17      393.20     17.06 o
   9   3   0      208.32      206.10     15.25 o
  10   3   0      263.47      273.39     20.70 o
  11   3   0      395.70      380.61     24.69 o
  12   3   0       11.88       37.35     21.93 o
  13   3   0       44.26       80.78     44.91 o
   0   4   0     8040.35     8032.89    177.32 o
   1   4   0       54.65       52.03      3.64 o
   2   4   0     3633.52     3594.91     41.07 o
   3   4   0        1.09        6.02      4.02 o
   4   4   0      155.17      121.47      5.81 o
   5   4   0      123.14      127.13      6.67 o
   6   4   0     1145.13     1198.69     20.74 o
   7   4   0       23.91       29.37      8.09 o
   8   4   0     1741.46     1661.84     35.71 o
   9   4   0      540.59      492.80     27.19 o
  10   4   0      399.40      430.35     27.14 o
  11   4   0       22.84       26.67     30.86 o
  12   4   0      114.99      132.83     26.07 o
   1   5   0     3762.36     3710.23     48.77 o
   2   5   0      776.17      735.61     12.09 o
   3   5   0     2997.00     3046.25     39.13 o
   4   5   0     1352.01     1368.46     20.11 o
   5   5   0       42.55       45.23      6.19 o
   6   5   0       70.63       83.50      9.06 o
   7   5   0      625.18      639.02     20.59 o
   8   5   0      154.78      142.12     15.06 o
   9   5   0      387.84      370.64     21.24 o
  10   5   0        6.80        5.40     17.69 o
  11   5   0      113.05       96.47     22.74 o
  12   5   0      279.28      319.35     30.91 o
   0   6   0      465.05      490.15     17.76 o
   1   6   0      165.62      180.46      6.93 o
   2   6   0      212.43      236.31      6.91 o
   3   6   0     2251.00     2241.19     33.51 o
   4   6   0       59.39       47.49      6.48 o
   5   6   0     4951.53     4909.93     59.33 o
   6   6   0       72.40       63.53     11.30 o
   7   6   0     1001.98      933.21     27.93 o
   8   6   0       31.48       12.87     15.04 o
   9   6   0       42.84       52.58     17.54 o
  10   6   0       37.27       48.95     20.01 o
  11   6   0       54.68       62.94     22.35 o
   1   7   0     1833.84     1781.39     32.94 o
   2   7   0     1835.93     1792.65     24.84 o
   3   7   0       32.04       24.88      5.51 o
   4   7   0     2235.10     2212.41     39.71 o
   5   7   0        5.92       -3.38     10.61 o
   6   7   0      624.26      572.59     24.42 o
   7   7   0        9.01       -1.74     13.88 o
   8   7   0      187.86      218.35     32.03 o
   9   7   0      167.35      189.85     25.10 o
  10   7   0       36.47       56.25     20.78 o
  11   7   0      176.76      174.89     26.51 o
   0   8   0     1230.30     1269.12     36.66 o
   1   8   0      371.19      340.00     11.17 o
   2   8   0     1647.59     1573.40     25.39 o
   3   8   0       31.20       34.02      8.89 o
   4   8   0     1257.45     1271.45     29.43 o
   5   8   0      180.64      175.13     19.33 o
   6   8   0      648.47      625.53     42.02 o
   7   8   0      139.76      157.54     18.24 o
   8   8   0      994.13      979.92     37.27 o
   9   8   0        5.39        4.07     18.58 o
  10   8   0      254.22      274.06     27.66 o
   1   9   0     3492.12     3403.10     57.95 o
   2   9   0        6.96        6.90      8.05 o
   3   9   0        4.19        0.48     12.28 o
   4   9   0      344.90      354.09     22.47 o
   5   9   0      214.71      262.24     17.76 o
   6   9   0      236.82      235.04     18.75 o
   7   9   0        3.73      -16.82     18.21 o
   8   9   0       62.57       78.42     19.07 o
   9   9   0      114.45      119.51     22.70 o
   0  10   0      243.46      275.58     19.68 o
   1  10   0      658.44      611.61     19.68 o
   2  10   0        0.66       -1.27      9.69 o
   3  10   0      319.35      331.03     16.67 o
   4  10   0      457.03      478.24     21.79 o
   5  10   0      420.39      439.49     31.36 o
   6  10   0        0.79        2.96     15.52 o
   7  10   0      216.62      235.97     21.78 o
   8  10   0       55.93       74.97     21.28 o
   1  11   0       97.97      101.04     10.91 o
   2  11   0      226.36      260.83     20.14 o
   3  11   0      150.19      145.46     14.49 o
   4  11   0      453.21      448.41     21.34 o
   5  11   0       12.52        5.24     14.55 o
   6  11   0       55.28       66.62     17.89 o
   0  12   0      166.68      252.30     19.78 o
   1  12   0       17.42       24.98     10.75 o
   2  12   0       57.14       72.11     20.86 o
   3  12   0        7.41       14.86     14.49 o
   4  12   0        5.56       17.70     14.66 o
 -13   0   1       73.49       81.07     44.08 o
 -11   0   1        0.90      -11.28     21.09 o
  -9   0   1       41.42       30.04     15.68 o
  -7   0   1     5267.38     5018.34    101.71 o
  -5   0   1     4472.89     4208.97     83.34 o
  -3   0   1       22.86       25.76      4.29 o
  -1   0   1    15165.47    14764.29    227.14 o
   1   0   1       53.36       51.51      3.36 o
   3   0   1    26070.68    27050.85    353.92 o
   5   0   1     5968.04     5764.54    110.62 o
   7   0   1       97.07       94.30     13.36 o
   9   0   1     1668.69     1666.05     59.52 o
  11   0   1      534.18      473.99     79.65 o
  13   0   1       22.87      -37.93     37.93 o
 -13   1   1      120.25      106.17     27.43 o
 -12   1   1       26.69       39.42     22.09 o
 -11   1   1      208.66      237.79     21.47 o
 -10   1   1      327.61      318.10     18.45 o
  -9   1   1       68.80       46.99     11.34 o
  -8   1   1      728.43      709.19     20.43 o
  -7   1   1        5.47        7.23      7.88 o
  -6   1   1     1185.82     1130.57     26.31 o
  -5   1   1       77.34       72.83      5.90 o
  -4   1   1     2675.18     2667.62     31.57 o
  -3   1   1     4250.29     4398.00     43.28 o
  -2   1   1     1422.93     1498.76     16.04 o
  -1   1   1     5727.76     6019.02     54.17 o
   0   1   1     1470.65     1419.90     15.48 o
   1   1   1      923.14      923.87     10.25 o
   2   1   1    10791.30    11339.20     97.23 o
   3   1   1      455.20      506.03      7.85 o
   4   1   1      521.29      534.67     10.37 o
   5   1   1      497.13      465.44     12.15 o
   6   1   1      306.24      287.26     11.31 o
   7   1   1      657.36      625.44     18.01 o
   8   1   1        6.05        1.26      9.18 o
   9   1   1      974.14      998.14     25.91 o
  10   1   1      139.74      120.01     15.32 o
  11   1   1      494.93      497.53     25.88 o
  12   1   1      474.14      507.22     32.94 o
  13   1   1        7.23      -26.41     26.41 o
 -13   2   1        4.72       14.47     30.50 o
 -12   2   1       35.21       49.17     21.27 o
 -11   2   1       26.68       32.56     17.27 o
 -10   2   1      677.38      669.06     24.77 o
  -9   2   1      362.60      357.47     17.93 o
  -8   2   1     1731.03     1651.57     32.33 o
  -7   2   1      264.58      239.82     12.76 o
  -6   2   1     2130.08     2165.63     32.94 o
  -5   2   1       17.08        7.66      4.33 o
  -4   2   1     3294.94     3033.90     35.27 o
  -3   2   1     2014.56     2093.06     24.74 o
  -2   2   1     4689.53     4796.80     44.13 o
  -1   2   1      160.97      162.89      4.22 o
   0   2   1     2489.08     2914.88     46.82 o
   1   2   1    12633.51    13733.97    160.58 o
   2   2   1    10328.41    10673.10     95.59 o
   3   2   1      633.36      661.64     12.37 o
   4   2   1       17.71       20.93      3.83 o
   5   2   1      164.05      139.20      7.82 o
   6   2   1     4026.20     3902.72     48.74 o
   7   2   1       11.96        6.43      7.20 o
   8   2   1     2863.42     2808.62     46.61 o
   9   2   1       27.26       30.82     11.73 o
  10   2   1       12.43       13.37     12.69 o
  11   2   1       43.83       43.26     17.53 o
  12   2   1        9.05       18.47     25.30 o
  13   2   1        1.69        8.27     32.32 o
 -13   3   1      115.55      180.25     34.50 o
 -12   3   1       51.45       48.41     27.96 o
 -11   3   1      476.97      503.01     26.79 o
 -10   3   1        5.92       -6.90     14.75 o
  -9   3   1       11.09       15.24     11.57 o
  -8   3   1      650.44      653.02     21.94 o
  -7   3   1      119.37      131.30     10.49 o
  -6   3   1     2273.38     2123.31     30.36 o
  -5   3   1      107.70      130.92      6.54 o
  -4   3   1      281.93      273.65      7.87 o
  -3   3   1     4783.20     4962.63     53.64 o
  -2   3   1        1.86       -0.44      2.33 o
  -1   3   1     6334.69     6211.90     68.91 o
   0   3   1     1018.39     1036.84     39.83 o
   1   3   1     2749.73     2714.66     39.77 o
   2   3   1     1603.18     1699.15     19.73 o
   3   3   1     1798.36     1924.87     23.12 o
   4   3   1     2690.34     2686.51     33.94 o
   5   3   1     1460.26     1414.47     23.68 o
   6   3   1      414.05      393.91     12.11 o
   7   3   1       41.98       48.36     11.51 o
   8   3   1       37.24       44.75     11.48 o
   9   3   1      308.21      309.59     17.08 o
  10   3   1      167.04      191.16     19.58 o
  11   3   1      438.41      435.01     25.22 o
  12   3   1       12.94       51.72     20.42 o
  13   3   1       48.49       56.88     32.30 o
 -12   4   1       26.45        5.29     22.01 o
 -11   4   1       25.40       36.55     20.47 o
 -10   4   1        4.59       10.73     15.58 o
  -9   4   1      429.94      405.96     22.21 o
  -8   4   1      709.22      639.60     21.67 o
  -7   4   1      369.25      350.43     13.92 o
  -6   4   1      323.98      354.62     11.19 o
  -5   4   1     1415.19     1361.89     20.07 o
  -4   4   1      478.97      468.13     10.68 o
  -3   4   1     2578.72     2708.54     38.34 o
  -2   4   1        0.28        0.97      3.05 o
  -1   4   1      104.67       99.58      4.20 o
   0   4   1      787.12      774.39     13.26 o
   1   4   1     2107.41     1993.55     30.79 o
   2   4   1      117.48      111.61      5.17 o
   3   4   1     2732.79     2563.08     29.49 o
   4   4   1      732.40      749.71     12.69 o
   5   4   1     1747.02     1739.13     25.42 o
   6   4   1      148.03      134.15      9.93 o
   7   4   1      826.59      820.49     21.07 o
   8   4   1      203.00      195.61     14.13 o
   9   4   1       40.50       43.34     14.41 o
  10   4   1      186.50      181.92     18.78 o
  11   4   1      400.43      386.86     25.38 o
  12   4   1        2.29        3.27     22.86 o
 -12   5   1       10.31       36.12     24.17 o
 -11   5   1       76.45       68.07     33.18 o
 -10   5   1      163.44      170.83     24.69 o
  -9   5   1      965.82      902.14     35.88 o
  -8   5   1      670.02      633.86     24.44 o
  -7   5   1      467.40      429.24     26.98 o
  -6   5   1      922.74      961.17     18.84 o
  -5   5   1      899.60      899.77     22.18 o
  -4   5   1      745.18      779.10     14.20 o
  -3   5   1     1523.07     1445.75     19.88 o
  -2   5   1     1377.19     1502.23     19.42 o
  -1   5   1     1462.10     1508.72     21.95 o
   0   5   1     2023.87     2012.34     34.41 o
   1   5   1        8.59        8.84      3.38 o
   2   5   1     1927.74     1922.55     30.75 o
   3   5   1      435.93      465.26     16.27 o
   4   5   1     1011.61      978.65     15.99 o
   5   5   1       63.83       57.45      7.76 o
   6   5   1      529.79      557.83     26.05 o
   7   5   1     1597.55     1526.48     36.74 o
   8   5   1        0.07       -8.77     11.73 o
   9   5   1      110.25      110.51     16.31 o
  10   5   1       98.94      127.42     20.41 o
  11   5   1       94.64      119.75     23.46 o
  12   5   1       33.19       37.55     23.92 o
 -11   6   1       10.58        7.86     21.57 o
 -10   6   1      183.73      235.12     24.98 o
  -9   6   1        1.88       10.75     16.70 o
  -8   6   1      124.49      106.74     17.31 o
  -7   6   1       12.66       31.24     20.41 o
  -6   6   1       24.40       16.05     10.30 o
  -5   6   1      201.76      205.07      9.63 o
  -4   6   1      159.11      157.77      7.24 o
  -3   6   1      502.17      522.26     10.82 o
  -2   6   1     5970.03     5888.10     66.42 o
  -1   6   1      776.01      900.78     14.98 o
   0   6   1     5820.49     5838.41     83.02 o
   1   6   1       90.72       91.80      6.04 o
   2   6   1       63.07       69.00      5.47 o
   3   6   1      246.28      263.50      8.57 o
   4   6   1      796.08      805.47     16.44 o
   5   6   1       20.16       21.27      5.90 o
   6   6   1      138.38      154.92     13.13 o
   7   6   1        8.45       10.30     11.46 o
   8   6   1      403.34      380.63     23.72 o
   9   6   1       11.60       13.16     16.30 o
  10   6   1      431.98      440.79     29.24 o
  11   6   1       15.60        0.13     21.20 o
 -11   7   1       42.82       79.35     24.31 o
 -10   7   1       42.18       21.48     20.11 o
  -9   7   1      259.78      317.08     30.29 o
  -8   7   1       20.29       16.78     16.26 o
  -7   7   1       70.59       21.74     14.52 o
  -6   7   1      899.12      834.76     29.74 o
  -5   7   1      965.13      987.67     26.66 o
  -4   7   1      312.49      292.83     12.41 o
  -3   7   1      944.68      935.83     16.78 o
  -2   7   1      615.60      616.01     15.11 o
  -1   7   1      282.01      279.61      9.42 o
   0   7   1        6.73        9.80      5.13 o
   1   7   1      190.79      178.45      9.70 o
   2   7   1      410.46      401.55     10.94 o
   3   7   1      254.31      247.27     13.71 o
   4   7   1     1074.19     1068.40     22.48 o
   5   7   1      606.60      597.18     44.18 o
   6   7   1      198.23      225.10     16.81 o
   7   7   1     1751.38     1656.30     45.46 o
   8   7   1       60.15       53.09     16.93 o
   9   7   1      439.37      396.18     26.94 o
  10   7   1       36.86       36.80     20.76 o
  11   7   1        2.16      -21.19     21.19 o
 -10   8   1        0.03      -19.85     19.85 o
  -9   8   1      285.90      338.11     47.65 o
  -8   8   1      297.06      278.39     22.96 o
  -7   8   1      829.71      826.25     49.17 o
  -6   8   1       38.55       22.79     13.45 o
  -5   8   1      274.79      275.28     17.22 o
  -4   8   1       34.13        9.48     10.75 o
  -3   8   1      859.76      852.06     22.32 o
  -2   8   1      483.85      511.55     13.57 o
  -1   8   1      142.69      128.69      7.07 o
   0   8   1      783.41      764.11     15.27 o
   1   8   1     2105.82     2100.67     34.43 o
   2   8   1      143.77      147.69     10.58 o
   3   8   1     2491.56     2432.60     42.20 o
   4   8   1        2.75       -3.55      8.99 o
   5   8   1      164.30      165.24     14.37 o
   6   8   1      167.42      138.34     15.85 o
   7   8   1       24.91       15.99     14.71 o
   8   8   1       15.28        5.70     16.61 o
   9   8   1        2.75       32.65     19.47 o
  10   8   1       10.06       24.05     20.69 o
  -9   9   1        6.36        5.86     20.26 o
  -8   9   1      133.60      178.74     22.02 o
  -7   9   1       42.27       42.09     21.42 o
  -6   9   1      698.38      679.59     28.48 o
  -5   9   1      132.52      133.40     16.42 o
  -4   9   1       95.42       86.73     13.61 o
  -3   9   1      313.94      288.63     14.17 o
  -2   9   1      261.31      256.89     12.58 o
  -1   9   1      856.80      774.50     19.81 o
   0   9   1      142.48      171.83     17.94 o
   1   9   1      761.05      752.74     17.47 o
   2   9   1      366.12      369.53     15.23 o
   3   9   1        0.55        1.72     13.09 o
   4   9   1      949.24      955.91     27.85 o
   5   9   1       29.51       19.55     12.18 o
   6   9   1      487.15      430.95     22.48 o
   7   9   1       85.04      102.05     17.84 o
   8   9   1      110.50      134.24     31.24 o
   9   9   1        2.45       -1.92     19.38 o
  -8  10   1       74.23       91.45     21.10 o
  -7  10   1       17.79       -8.66     16.67 o
  -6  10   1        4.39       16.62     15.54 o
  -5  10   1        5.27        1.75     13.39 o
  -4  10   1      139.95      153.54     15.34 o
  -3  10   1      178.47      195.15     16.08 o
  -2  10   1      797.49      780.11     25.11 o
  -1  10   1        1.54       -2.60      8.86 o
   0  10   1       28.92       27.66      7.66 o
   1  10   1       64.08       71.42      9.79 o
   2  10   1       68.23       69.39     14.75 o
   3  10   1       11.28        7.27     12.07 o
   4  10   1      224.93      225.88     15.30 o
   5  10   1       88.44       70.07     14.35 o
   6  10   1      175.47      166.23     18.54 o
   7  10   1       22.23       25.29     16.80 o
   8  10   1      422.52      454.82     32.34 o
  -6  11   1       11.71       18.38     16.88 o
  -5  11   1      299.93      285.80     21.09 o
  -4  11   1      238.90      260.64     30.35 o
  -3  11   1      282.04      335.74     18.73 o
  -2  11   1       32.97       29.94     12.49 o
  -1  11   1      188.10      185.24     12.71 o
   0  11   1      324.76      294.19     13.51 o
   1  11   1      534.25      540.91     17.02 o
   2  11   1      395.67      408.85     15.19 o
   3  11   1       64.39       78.53     10.57 o
   4  11   1       10.71        7.52     11.66 o
   5  11   1       30.56       45.58     13.44 o
   6  11   1        0.54      -15.22     15.22 o
  -4  12   1       12.56       14.36     15.45 o
  -3  12   1        3.61       -1.66     13.48 o
  -2  12   1       56.63       69.31     17.16 o
  -1  12   1        4.85        7.88     12.21 o
   0  12   1        0.81       15.95     12.79 o
   1  12   1        5.42        1.70     10.91 o
   2  12   1        5.73       14.89     19.47 o
   3  12   1      249.42      284.88     28.16 o
   4  12   1      127.34      139.69     18.38 o
 -12   0   2      270.85      314.51     50.40 o
 -10   0   2      130.74      166.89     44.83 o
  -8   0   2     1043.54      993.74     45.53 o
  -6   0   2     2484.96     2534.92     56.56 o
  -4   0   2    19337.04    19950.03    308.65 o
  -2   0   2    31646.62    31584.68    394.52 o
   0   0   2      819.81      766.67     11.30 o
   2   0   2    22835.13    23504.95    254.16 o
   4   0   2     2634.45     2400.31     38.75 o
   6   0   2     2170.74     2111.39     42.26 o
   8   0   2       62.59       64.49     12.12 o
  10   0   2       43.93       61.76     21.92 o
  12   0   2       99.35      160.64     42.42 o
 -13   1   2       55.00       61.60     24.75 o
 -12   1   2       86.65       86.02     19.97 o
 -11   1   2      225.92      239.07     22.06 o
 -10   1   2      191.10      220.04     16.92 o
  -9   1   2        7.32        1.68     10.32 o
  -8   1   2     1147.82     1125.21     26.01 o
  -7   1   2      101.21       84.98      9.40 o
  -6   1   2      209.57      214.77     10.59 o
  -5   1   2     3719.86     3278.58     44.24 o
  -4   1   2      365.54      386.94      9.18 o
  -3   1   2     2104.77     2119.23     24.12 o
  -2   1   2     1037.87     1000.19     11.51 o
  -1   1   2       27.70       40.79      2.30 o
   0   1   2     1323.53     1340.74     11.96 o
   1   1   2     2612.69     2784.37     23.36 o
   2   1   2     2043.43     1987.89     17.71 o
   3   1   2     1373.32     1434.65     17.67 o
   4   1   2     7235.02     7416.11     75.22 o
   5   1   2     9126.62     9240.22    104.83 o
   6   1   2        1.33       -3.29      6.05 o
   7   1   2     3899.53     3585.64     50.15 o
   8   1   2     2019.24     1969.62     39.79 o
   9   1   2      954.06      936.79     25.69 o
  10   1   2      969.08     1028.67     30.80 o
  11   1   2      152.08      168.14     20.28 o
  12   1   2       39.33       77.76     23.12 o
  13   1   2       12.45       62.95     32.62 o
 -13   2   2        4.07      -26.57     29.50 o
 -12   2   2       17.82       18.12     22.82 o
 -11   2   2      383.11      441.85     25.54 o
 -10   2   2       49.37       41.92     15.12 o
  -9   2   2     1088.51     1089.22     30.03 o
  -8   2   2      834.22      796.99     28.51 o
  -7   2   2      566.06      553.73     17.32 o
  -6   2   2       96.93      112.88     10.92 o
  -5   2   2     3412.13     3441.15     46.99 o
  -4   2   2      532.86      509.86     10.43 o
  -3   2   2     1738.88     1936.15     23.49 o
  -2   2   2     3491.09     3682.83     36.30 o
  -1   2   2    21120.66    21423.56    189.78 o
   0   2   2     6368.24     6816.47     67.64 o
   1   2   2    50755.30    53421.84    518.16 o
   2   2   2      695.57      821.37      9.80 o
   3   2   2     2275.14     2277.66     23.99 o
   4   2   2     1057.23     1269.11     21.25 o
   5   2   2      697.28      801.80     13.99 o
   6   2   2      168.36      199.35     15.13 o
   7   2   2       51.95       52.20      8.20 o
   8   2   2        0.91       -1.51      9.35 o
   9   2   2      191.75      230.94     18.13 o
  10   2   2       28.58       -9.23     17.59 o
  11   2   2     1170.22     1260.94     45.70 o
  12   2   2        0.52      -29.95     29.95 o
  13   2   2      148.28      110.34     26.96 o
 -13   3   2      200.94      192.93     58.31 o
 -12   3   2        0.68       -7.05     27.41 o
 -11   3   2       22.61       33.49     17.47 o
 -10   3   2      339.17      332.01     21.76 o
  -9   3   2       66.64       45.13     12.58 o
  -8   3   2     4534.08     4416.73     73.33 o
  -7   3   2     1873.13     1795.90     30.42 o
  -6   3   2     1712.09     1715.50     28.12 o
  -5   3   2      752.54      734.49     13.92 o
  -4   3   2      736.05      743.32     12.79 o
  -3   3   2     1696.71     1648.39     20.56 o
  -2   3   2     1363.09     1281.53     22.52 o
  -1   3   2     3876.15     3890.68     44.30 o
   0   3   2     2576.52     2732.33     32.01 o
   1   3   2     3982.41     4365.26     49.68 o
   2   3   2     1273.31     1229.35     14.67 o
   3   3   2     2559.72     2586.29     28.29 o
   4   3   2     5536.77     5836.59     72.51 o
   5   3   2     1378.89     1296.78     21.82 o
   6   3   2       29.43       39.31      6.91 o
   7   3   2      219.35      236.99     15.01 o
   8   3   2     2247.34     2097.04     41.53 o
   9   3   2      127.46      137.11     16.90 o
  10   3   2      205.10      203.32     19.43 o
  11   3   2       10.41       22.75     17.76 o
  12   3   2       54.22       29.94     22.33 o
 -12   4   2       88.04      110.95     31.51 o
 -11   4   2      523.63      569.05     33.04 o
 -10   4   2      496.55      524.70     25.88 o
  -9   4   2       43.12       39.67     14.26 o
  -8   4   2      143.38      149.96     16.73 o
  -7   4   2     1749.46     1648.96     34.36 o
  -6   4   2     1656.00     1589.26     27.12 o
  -5   4   2      121.38      123.23      7.40 o
  -4   4   2     7391.96     7428.09     85.12 o
  -3   4   2       36.07       31.37      4.77 o
  -2   4   2     3340.04     3254.81     47.55 o
  -1   4   2     1535.90     1534.24     24.66 o
   0   4   2      952.14      992.41     20.34 o
   1   4   2      962.96     1062.55     19.67 o
   2   4   2     1285.34     1319.80     19.28 o
   3   4   2       42.09       33.14      3.36 o
   4   4   2     3276.77     3229.85     37.68 o
   5   4   2       41.59       36.94      5.96 o
   6   4   2     5340.59     5381.83     65.67 o
   7   4   2      675.53      658.45     30.21 o
   8   4   2      851.72      823.55     27.73 o
   9   4   2       19.33       18.03     14.04 o
  10   4   2       51.35       52.45     16.43 o
  11   4   2      309.99      313.01     23.98 o
  12   4   2       17.38       23.43     22.97 o
 -12   5   2      325.32      298.51     47.79 o
 -11   5   2        1.43       -5.90     20.80 o
 -10   5   2      391.37      393.52     27.65 o
  -9   5   2        0.88        6.11     16.31 o
  -8   5   2       13.82       28.22     13.01 o
  -7   5   2      518.59      490.01     17.83 o
  -6   5   2       67.04       64.99      7.79 o
  -5   5   2     2779.28     2782.94     36.88 o
  -4   5   2      749.48      745.57     16.74 o
  -3   5   2     5028.24     5040.96     62.61 o
  -2   5   2      761.15      780.26     12.18 o
  -1   5   2      793.98      808.12     14.23 o
   0   5   2     3421.65     3389.94     50.85 o
   1   5   2      322.19      351.32     17.61 o
   2   5   2     4167.95     4178.89     56.43 o
   3   5   2     2622.74     2658.19     35.28 o
   4   5   2        6.29        2.86      4.46 o
   5   5   2     2006.02     1935.37     29.20 o
   6   5   2       25.84       16.14      7.45 o
   7   5   2      549.35      459.44     19.99 o
   8   5   2      115.28       88.03     14.61 o
   9   5   2      166.19      162.87     17.63 o
  10   5   2      301.63      349.08     26.80 o
  11   5   2        3.01       18.79     21.01 o
  12   5   2      261.57      275.65     30.08 o
 -11   6   2        2.03       25.82     22.07 o
 -10   6   2        0.52       14.72     18.26 o
  -9   6   2      949.58      988.85     38.91 o
  -8   6   2      232.91      214.96     20.55 o
  -7   6   2     3125.42     2897.61     67.19 o
  -6   6   2      298.84      309.07     19.78 o
  -5   6   2      170.23      150.65     11.80 o
  -4   6   2      297.35      291.63      9.11 o
  -3   6   2     2248.59     2243.25     29.42 o
  -2   6   2      178.95      197.03      6.92 o
  -1   6   2     1136.06     1125.55     18.54 o
   0   6   2        2.68        0.44      5.29 o
   1   6   2     2576.77     2484.04     39.93 o
   2   6   2      248.98      253.59      8.19 o
   3   6   2     3085.38     3010.42     43.56 o
   4   6   2      130.52      133.43      7.67 o
   5   6   2      624.78      611.89     17.87 o
   6   6   2      113.04      106.63     14.62 o
   7   6   2     1138.33     1058.48     30.83 o
   8   6   2        8.65       27.98     15.69 o
   9   6   2      601.96      601.01     37.08 o
  10   6   2       10.94      -13.75     18.18 o
  11   6   2       61.23      102.31     24.26 o
 -11   7   2      137.18      130.01     25.76 o
 -10   7   2      107.31       86.01     22.21 o
  -9   7   2        0.62       -4.71     17.48 o
  -8   7   2      240.58      239.79     21.78 o
  -7   7   2       67.73       62.38     15.91 o
  -6   7   2       28.36       20.85     13.01 o
  -5   7   2       24.91       34.44     11.74 o
  -4   7   2      141.83      146.51     12.51 o
  -3   7   2      314.29      289.59      9.43 o
  -2   7   2      725.75      689.97     13.62 o
  -1   7   2     1842.12     1777.40     26.93 o
   0   7   2     4341.13     4310.47     82.08 o
   1   7   2        5.55       -2.93      7.37 o
   2   7   2     3394.27     3306.35     44.22 o
   3   7   2      118.71      129.13      9.63 o
   4   7   2       26.02       34.12      6.79 o
   5   7   2      458.04      457.75     20.64 o
   6   7   2       97.33      112.22     14.35 o
   7   7   2      182.12      229.89     22.74 o
   8   7   2       32.76       30.79     16.52 o
   9   7   2       65.83       55.24     19.23 o
  10   7   2      249.24      272.22     26.89 o
  11   7   2        4.70       -0.47     22.03 o
 -10   8   2       59.54       50.46     22.53 o
  -9   8   2        0.38      -18.55     18.55 o
  -8   8   2       75.82       62.08     18.13 o
  -7   8   2       10.91        4.76     14.84 o
  -6   8   2      854.80      885.17     40.22 o
  -5   8   2       98.90       91.52     14.26 o
  -4   8   2     2718.95     2697.41     63.04 o
  -3   8   2      572.08      600.49     19.25 o
  -2   8   2      281.23      260.35     10.66 o
  -1   8   2       28.04       26.05      7.29 o
   0   8   2       31.19       22.09      9.30 o
   1   8   2        7.37       11.28     10.91 o
   2   8   2      320.57      307.84     21.51 o
   3   8   2      423.51      412.43     13.29 o
   4   8   2     1055.48      999.01     27.15 o
   5   8   2      127.69      122.49     13.59 o
   6   8   2     1268.38     1282.05     37.39 o
   7   8   2       45.81       44.21     15.58 o
   8   8   2      265.60      300.22     36.43 o
   9   8   2       44.05       55.00     20.13 o
  10   8   2        2.07        7.07     18.13 o
  -9   9   2       18.32        4.00     27.77 o
  -8   9   2        2.83        4.57     18.13 o
  -7   9   2       54.90       42.48     17.75 o
  -6   9   2       55.67       53.13     22.90 o
  -5   9   2      261.78      285.82     19.60 o
  -4   9   2        0.58        7.89     11.48 o
  -3   9   2     1335.23     1381.94     31.35 o
  -2   9   2       50.07       50.83      9.52 o
  -1   9   2      848.81      791.64     19.65 o
   0   9   2      401.68      375.89     21.00 o
   1   9   2      439.80      428.68     20.08 o
   2   9   2      346.41      317.81     22.28 o
   3   9   2      925.29      906.29     26.35 o
   4   9   2      300.33      294.33     13.65 o
   5   9   2      477.44      435.13     18.26 o
   6   9   2       24.17       25.43     14.15 o
   7   9   2       50.54       43.41     14.88 o
   8   9   2       50.42       61.59     17.49 o
   9   9   2       60.01       46.11     18.99 o
  -8  10   2        5.35       -2.32     19.50 o
  -7  10   2      181.51      193.54     22.72 o
  -6  10   2      118.07      149.56     19.75 o
  -5  10   2      147.03      138.23     16.98 o
  -4  10   2       77.73       80.15     14.89 o
  -3  10   2       69.14       64.78     11.82 o
  -2  10   2       57.24       55.55     10.44 o
  -1  10   2      395.09      389.88     14.61 o
   0  10   2       14.21       -6.58     14.79 o
   1  10   2      463.36      438.80     25.54 o
   2  10   2      162.98      158.22     20.03 o
   3  10   2      191.35      188.73     22.06 o
   4  10   2        4.77       -9.28      9.28 o
   5  10   2      306.87      313.90     16.73 o
   6  10   2      271.54      300.19     30.96 o
   7  10   2      104.71      140.07     19.50 o
   8  10   2       72.30       50.36     22.00 o
  -6  11   2       71.29       91.25     19.73 o
  -5  11   2      230.03      231.70     20.65 o
  -4  11   2       16.05       33.09     15.33 o
  -3  11   2       96.56       90.49     17.55 o
  -2  11   2      158.82      179.24     15.60 o
  -1  11   2        4.07        0.92     10.29 o
   0  11   2     1324.97     1284.61     34.29 o
   1  11   2        5.83        0.44     16.64 o
   2  11   2      378.52      376.18     26.92 o
   3  11   2       12.58       15.12     13.30 o
   4  11   2        7.13        5.87     13.46 o
   5  11   2      185.75      205.05     15.49 o
   6  11   2       29.77        0.12     15.35 o
  -4  12   2       89.44      107.45     18.03 o
  -3  12   2       80.79      122.24     16.37 o
  -2  12   2      298.26      281.61     29.11 o
  -1  12   2        2.12       10.56     21.18 o
   0  12   2      269.97      245.54     18.42 o
   1  12   2        0.68        1.38     12.30 o
   2  12   2       82.78      122.24     15.02 o
   3  12   2       22.56       48.21     15.91 o
   4  12   2      175.69      173.60     19.04 o
 -13   0   3       13.93       14.64     44.64 o
 -11   0   3       10.20       -3.69     22.70 o
  -9   0   3     1399.55     1376.91     44.34 o
  -7   0   3     2230.02     2151.24     53.05 o
  -5   0   3     4779.24     5070.78    108.11 o
  -3   0   3     6753.27     6673.78     96.30 o
  -1   0   3       94.76      103.45      4.80 o
   1   0   3    10707.82    11357.68    133.19 o
   3   0   3    11473.53    11605.76    162.63 o
   5   0   3     1782.12     1949.33     38.64 o
   7   0   3     4481.60     4159.20    106.52 o
   9   0   3      665.89      672.25     35.23 o
  11   0   3       36.86       -2.50     22.38 o
  13   0   3        0.54      -14.58     39.20 o
 -13   1   3       11.26       20.47     25.32 o
 -12   1   3      398.38      411.62     26.99 o
 -11   1   3        3.89       -4.67     15.42 o
 -10   1   3      249.74      266.72     18.39 o
  -9   1   3       53.69       51.27     12.72 o
  -8   1   3       45.70       36.98     10.37 o
  -7   1   3      438.61      451.42     16.57 o
  -6   1   3        7.21        8.61      7.34 o
  -5   1   3     2268.09     2166.21     32.07 o
  -4   1   3     1488.59     1628.32     26.90 o
  -3   1   3      816.84      746.01     12.30 o
  -2   1   3     6262.82     6588.52     63.34 o
  -1   1   3       45.92       45.37      2.70 o
   0   1   3    12895.21    13357.33    102.94 o
   1   1   3       17.41       24.07      2.30 o
   2   1   3       12.56       19.40      2.74 o
   3   1   3     3803.71     3977.85     38.27 o
   4   1   3     1792.64     1906.49     24.29 o
   5   1   3     1036.36     1006.91     16.41 o
   6   1   3       94.92      117.65      7.80 o
   7   1   3      500.30      490.28     13.69 o
   8   1   3      185.50      202.63     12.18 o
   9   1   3       18.37       16.26     11.29 o
  10   1   3      945.93      984.49     31.80 o
  11   1   3       63.62       88.26     19.77 o
  12   1   3      471.94      469.36     32.53 o
  13   1   3      209.45      336.20     39.76 o
 -13   2   3       36.37       42.15     34.60 o
 -12   2   3       76.34      112.46     25.51 o
 -11   2   3       59.48       37.74     17.93 o
 -10   2   3       78.90       68.68     14.83 o
  -9   2   3      302.61      273.05     20.60 o
  -8   2   3      216.27      194.35     14.66 o
  -7   2   3      322.67      349.14     15.57 o
  -6   2   3     2441.27     2277.95     47.48 o
  -5   2   3     1014.86     1061.74     19.59 o
  -4   2   3     1862.81     1872.35     24.37 o
  -3   2   3      816.53      813.26     12.79 o
  -2   2   3     6443.34     7098.71     75.21 o
  -1   2   3     2682.56     2805.10     28.43 o
   0   2   3     1305.18     1396.34     14.08 o
   1   2   3     2585.39     2768.98     24.76 o
   2   2   3     3119.88     3157.72     33.60 o
   3   2   3     2020.16     2021.48     22.44 o
   4   2   3     7050.56     6826.04     66.54 o
   5   2   3       28.02       40.98      5.30 o
   6   2   3     4014.92     3948.08     46.89 o
   7   2   3      198.52      202.39     11.13 o
   8   2   3       19.81        8.50      9.22 o
   9   2   3       18.62       -9.61     11.30 o
  10   2   3      455.59      432.88     29.61 o
  11   2   3        0.38      -10.52     16.91 o
  12   2   3      164.53      224.15     31.60 o
 -12   3   3        1.74      -17.95     26.13 o
 -11   3   3       26.03       11.06     20.51 o
 -10   3   3      543.68      525.12     22.96 o
  -9   3   3      777.88      727.55     26.84 o
  -8   3   3      343.38      333.80     16.78 o
  -7   3   3     1176.64     1156.75     35.37 o
  -6   3   3      221.42      245.08     13.71 o
  -5   3   3     2542.77     2556.58     34.37 o
  -4   3   3     2085.95     2118.07     27.84 o
  -3   3   3     2143.44     2135.16     27.76 o
  -2   3   3     1779.72     1744.05     24.40 o
  -1   3   3     1021.35     1072.48     12.99 o
   0   3   3      714.13      709.06     10.97 o
   1   3   3      708.74      634.32      8.94 o
   2   3   3      231.02      195.48      4.99 o
   3   3   3     7925.97     8134.53     81.77 o
   4   3   3      940.18      925.94     14.95 o
   5   3   3      131.47      111.56      6.98 o
   6   3   3      192.40      197.25      9.33 o
   7   3   3      274.19      281.13     12.59 o
   8   3   3     1100.95     1069.62     26.03 o
   9   3   3      399.54      382.01     21.77 o
  10   3   3      223.16      229.62     20.32 o
  11   3   3        2.73      -16.92     16.99 o
  12   3   3       15.13       -1.78     27.92 o
 -12   4   3       16.49      -26.76     41.14 o
 -11   4   3      378.27      399.29     30.22 o
 -10   4   3      276.25      288.75     32.78 o
  -9   4   3      108.71       90.99     18.84 o
  -8   4   3        6.21        6.56     10.98 o
  -7   4   3      471.51      478.92     23.63 o
  -6   4   3      568.62      561.77     16.99 o
  -5   4   3       32.13       38.19      6.43 o
  -4   4   3       30.91       27.81      5.42 o
  -3   4   3      975.70      962.36     16.79 o
  -2   4   3     1985.45     2132.29     26.91 o
  -1   4   3    13470.90    14258.04    181.27 o
   0   4   3      761.47      889.13     14.38 o
   1   4   3     8002.60     8371.68    100.27 o
   2   4   3     1237.42     1333.49     18.93 o
   3   4   3     3675.27     3827.47     38.79 o
   4   4   3        1.94        4.44      4.21 o
   5   4   3      471.09      463.55     11.57 o
   6   4   3      804.37      795.60     23.13 o
   7   4   3      789.88      809.09     21.32 o
   8   4   3       48.28       68.04     12.72 o
   9   4   3     1203.04     1223.74     49.42 o
  10   4   3       49.41       39.97     35.33 o
  11   4   3      143.07      176.33     21.60 o
  12   4   3       10.62       -0.10     30.23 o
 -12   5   3       20.10       -5.70     30.07 o
 -11   5   3      167.65      192.13     25.84 o
 -10   5   3      291.91      329.46     27.01 o
  -9   5   3       25.76       29.72     17.35 o
  -8   5   3      201.76      212.97     28.70 o
  -7   5   3      693.20      691.45     21.86 o
  -6   5   3      298.34      284.89     14.65 o
  -5   5   3     2616.91     2576.20     41.22 o
  -4   5   3      154.25      175.08     10.20 o
  -3   5   3       68.65       52.67      5.44 o
  -2   5   3     2650.32     2552.25     31.46 o
  -1   5   3     1265.57     1327.28     25.74 o
   0   5   3     2752.55     2646.76     35.37 o
   1   5   3      141.24      144.73      5.54 o
   2   5   3       59.91       43.26      4.95 o
   3   5   3       26.63       26.53      4.01 o
   4   5   3      190.16      188.42      6.28 o
   5   5   3     3122.41     3131.01     38.25 o
   6   5   3      542.36      509.01     17.94 o
   7   5   3      811.50      763.20     23.19 o
   8   5   3     1136.77     1130.86     34.37 o
   9   5   3       77.11       91.88     15.79 o
  10   5   3      163.26      164.48     22.90 o
  11   5   3        3.01        9.19     21.52 o
  12   5   3       30.99       54.09     24.91 o
 -11   6   3       28.53       20.87     21.79 o
 -10   6   3      335.57      337.79     28.44 o
  -9   6   3        4.32        8.40     16.99 o
  -8   6   3      322.88      339.37     31.59 o
  -7   6   3       62.99       69.24     15.65 o
  -6   6   3      602.40      630.31     26.64 o
  -5   6   3      656.67      649.47     28.64 o
  -4   6   3     1905.38     1860.35     47.35 o
  -3   6   3      390.94      403.22     10.86 o
  -2   6   3     3574.35     3602.90     50.00 o
  -1   6   3       24.06       11.60      9.36 o
   0   6   3      239.19      222.40     11.50 o
   1   6   3       72.26       77.40      8.15 o
   2   6   3     2120.44     2141.07     30.09 o
   3   6   3        2.08        3.77      5.69 o
   4   6   3     2256.30     2239.09     30.44 o
   5   6   3       11.76        9.41      7.71 o
   6   6   3      189.10      220.26     13.50 o
   7   6   3      136.70      106.04     12.45 o
   8   6   3      241.78      257.44     19.55 o
   9   6   3        0.55       13.15     15.15 o
  10   6   3       17.32      -12.13     18.60 o
  11   6   3       10.48       16.98     21.97 o
 -11   7   3       85.58       89.33     25.19 o
 -10   7   3       92.45      101.45     21.97 o
  -9   7   3        8.12       23.42     18.68 o
  -8   7   3      430.42      363.90     24.34 o
  -7   7   3       83.33       92.37     17.11 o
  -6   7   3        5.04       -0.73     13.01 o
  -5   7   3      865.90      877.33     30.99 o
  -4   7   3      923.24      898.25     30.21 o
  -3   7   3      110.36      119.89      9.82 o
  -2   7   3      471.53      442.52     11.58 o
  -1   7   3        8.91        3.52      5.41 o
   0   7   3      425.40      412.35     14.48 o
   1   7   3      428.45      444.81     15.04 o
   2   7   3     2120.84     2110.52     61.14 o
   3   7   3     1164.34     1125.40     21.20 o
   4   7   3       75.17       80.34      6.70 o
   5   7   3     1943.90     1873.67     39.43 o
   6   7   3       37.79       25.87     13.61 o
   7   7   3      257.37      232.74     17.17 o
   8   7   3      200.58      232.77     19.06 o
   9   7   3       88.95       93.04     17.91 o
  10   7   3       38.93       38.06     20.84 o
 -10   8   3       50.42       39.49     33.80 o
  -9   8   3       37.02       25.89     20.13 o
  -8   8   3        8.39       23.21     21.20 o
  -7   8   3        6.04       21.13     15.94 o
  -6   8   3        9.26        9.93     13.92 o
  -5   8   3       42.69       37.34     13.40 o
  -4   8   3       49.13       55.36     12.51 o
  -3   8   3       43.44       45.32     11.92 o
  -2   8   3       63.92       71.23      8.07 o
  -1   8   3     2791.64     2764.84     44.28 o
   0   8   3      401.38      416.56     24.97 o
   1   8   3      588.55      577.29     29.42 o
   2   8   3       40.57       50.83     13.64 o
   3   8   3      121.25      115.09      8.46 o
   4   8   3       50.83       48.89      9.15 o
   5   8   3      202.20      183.56     13.78 o
   6   8   3        5.47        8.00     11.70 o
   7   8   3       57.35       48.98     14.39 o
   8   8   3        6.89       -3.64     14.84 o
   9   8   3      201.70      258.53     22.33 o
  10   8   3       12.15       33.50     28.18 o
  -9   9   3       19.82       10.98     21.21 o
  -8   9   3      314.25      353.77     26.97 o
  -7   9   3       71.22       58.84     18.31 o
  -6   9   3        5.04      -14.79     14.79 o
  -5   9   3       98.75       65.63     15.91 o
  -4   9   3      944.94      895.07     30.64 o
  -3   9   3      502.76      495.31     18.55 o
  -2   9   3      408.03      415.93     15.65 o
  -1   9   3       32.68       35.57      7.56 o
   0   9   3       93.47       76.38     26.45 o
   1   9   3       52.01       65.73     16.70 o
   2   9   3      983.42      914.29     38.84 o
   3   9   3      117.01      117.65     19.68 o
   4   9   3       84.92       95.18     10.04 o
   5   9   3       17.41       26.70     11.11 o
   6   9   3      393.97      389.23     19.56 o
   7   9   3       38.97       54.72     15.15 o
   8   9   3      473.99      499.14     25.62 o
   9   9   3       25.52       40.94     18.96 o
  -8  10   3       33.36       28.68     20.93 o
  -7  10   3       29.76       38.64     18.97 o
  -6  10   3      330.71      353.07     24.39 o
  -5  10   3       23.38       34.30     16.04 o
  -4  10   3      133.45      127.86     16.95 o
  -3  10   3        3.47        9.35     11.27 o
  -2  10   3       30.29       36.52     10.40 o
  -1  10   3      413.01      420.94     49.93 o
   0  10   3        2.93      -11.81     21.07 o
   1  10   3      114.52      117.24     35.77 o
   2  10   3      532.07      499.28     29.88 o
   3  10   3       72.81       62.53     20.14 o
   4  10   3      992.44      986.32     48.76 o
   5  10   3       13.15       24.02     11.94 o
   6  10   3      214.13      221.83     17.24 o
   7  10   3       75.12       78.20     16.79 o
  -6  11   3       24.53       31.66     18.58 o
  -5  11   3      206.76      189.84     27.79 o
  -4  11   3       11.75      -11.93     15.45 o
  -3  11   3      198.83      195.03     17.98 o
  -2  11   3      105.23      112.07     12.70 o
  -1  11   3        0.06        2.65     18.47 o
   0  11   3      383.80      350.59     27.37 o
   1  11   3       35.67       17.56     18.50 o
   2  11   3       40.70       32.60     19.62 o
   3  11   3      197.70      204.61     25.03 o
   4  11   3       74.73       60.49     14.60 o
   5  11   3       92.35       88.44     18.05 o
   6  11   3        1.01       -3.64     17.08 o
  -4  12   3        2.14       -4.03     16.64 o
  -3  12   3       81.24      111.36     19.26 o
  -2  12   3        0.07      -11.11     19.61 o
  -1  12   3      228.50      195.21     18.88 o
   0  12   3       14.29       -3.37     19.66 o
   1  12   3       74.72       76.35     21.88 o
   2  12   3      181.32      205.51     26.79 o
   3  12   3      134.78      156.40     26.97 o
 -12   0   4       36.34       19.88     28.39 o
 -10   0   4      855.90      926.89     84.70 o
  -8   0   4     1070.19     1050.96     39.85 o
  -6   0   4      971.70      990.85     36.90 o
  -4   0   4     3433.99     3444.05     60.80 o
  -2   0   4     1853.87     1945.39     32.15 o
   0   0   4    16601.53    16527.98    192.95 o
   2   0   4     1528.87     1447.68     25.56 o
   4   0   4       40.34       37.23      7.18 o
   6   0   4      111.36       97.62     13.57 o
   8   0   4       36.41        9.39     14.76 o
  10   0   4      296.84      347.90     26.93 o
  12   0   4      744.90      777.58     71.25 o
 -13   1   4        1.29       -8.22     25.84 o
 -12   1   4       24.21        2.96     18.89 o
 -11   1   4       11.54       -1.13     16.21 o
 -10   1   4      127.34      126.71     18.19 o
  -9   1   4      225.11      245.70     17.06 o
  -8   1   4       91.73       99.19     11.35 o
  -7   1   4     1564.11     1509.47     30.00 o
  -6   1   4      223.29      216.09     14.44 o
  -5   1   4     1107.83     1069.95     28.46 o
  -4   1   4      909.82      767.38     15.78 o
  -3   1   4     3589.36     3705.66     43.66 o
  -2   1   4     1998.72     1946.07     21.74 o
  -1   1   4     1069.29     1076.44     12.41 o
   0   1   4     1306.35     1369.71     14.64 o
   1   1   4     1257.93     1313.91     14.35 o
   2   1   4       98.37      114.95      4.17 o
   3   1   4     7923.76     8157.98     78.47 o
   4   1   4     1014.74      992.82     16.72 o
   5   1   4     4209.79     4409.10     50.93 o
   6   1   4     4089.40     3886.36     49.61 o
   7   1   4      109.67      109.00      9.02 o
   8   1   4      592.63      561.94     19.17 o
   9   1   4      730.05      735.45     23.29 o
  10   1   4        8.94        4.29     15.61 o
  11   1   4       11.66       12.99     19.65 o
  12   1   4       16.80       26.96     29.72 o
 -13   2   4      274.31      414.99     63.93 o
 -12   2   4       92.28      124.93     31.79 o
 -11   2   4      407.87      431.39     26.68 o
 -10   2   4      387.49      385.91     32.08 o
  -9   2   4       16.01       35.01     12.45 o
  -8   2   4      227.04      228.60     15.33 o
  -7   2   4      189.93      183.02     11.50 o
  -6   2   4       53.75       39.66      7.90 o
  -5   2   4     2347.93     2356.75     39.67 o
  -4   2   4     1615.06     1730.95     24.85 o
  -3   2   4    12267.92    12592.26    132.14 o
  -2   2   4      721.41      764.96     12.27 o
  -1   2   4     6173.03     6067.03     61.34 o
   0   2   4     4548.85     4959.04     50.98 o
   1   2   4      705.83      785.92     11.66 o
   2   2   4       59.73       67.52      4.39 o
   3   2   4     3781.17     3712.02     40.16 o
   4   2   4       13.10       13.03      4.74 o
   5   2   4     1375.59     1306.11     21.59 o
   6   2   4       35.41       26.22      7.30 o
   7   2   4      704.46      711.01     18.93 o
   8   2   4        4.54       -5.50      9.32 o
   9   2   4      620.89      635.72     29.15 o
  10   2   4      162.39      138.06     19.18 o
  11   2   4       21.20       -1.91     21.73 o
  12   2   4      182.19      172.25     26.94 o
 -12   3   4       13.28       -7.25     26.44 o
 -11   3   4      432.57      388.32     36.94 o
 -10   3   4      140.83      191.03     17.44 o
  -9   3   4      282.14      280.16     17.87 o
  -8   3   4       10.32        7.90     11.13 o
  -7   3   4      220.03      214.58     13.82 o
  -6   3   4     1260.91     1222.19     23.22 o
  -5   3   4      367.81      365.90     10.90 o
  -4   3   4     3690.92     3580.41     47.92 o
  -3   3   4     2165.38     2408.65     31.50 o
  -2   3   4     2393.64     2510.05     34.09 o
  -1   3   4      106.51       94.54      4.36 o
   0   3   4      186.84      196.09      5.65 o
   1   3   4     4131.97     4067.09     42.40 o
   2   3   4      169.54      210.31     11.58 o
   3   3   4      832.08      790.37     13.82 o
   4   3   4      293.03      286.82      8.66 o
   5   3   4       28.68       39.41      6.13 o
   6   3   4     5084.12     4890.84     62.29 o
   7   3   4        0.31       -8.39      8.39 o
   8   3   4     1269.70     1196.97     39.06 o
   9   3   4       86.53      117.19     17.01 o
  10   3   4       42.97        8.96     16.27 o
  11   3   4      661.85      722.70     32.97 o
  12   3   4        0.99       20.02     26.84 o
 -12   4   4        5.27      -16.79     28.15 o
 -11   4   4        3.72       25.90     41.34 o
 -10   4   4       10.41       14.73     19.22 o
  -9   4   4      621.26      585.78     30.46 o
  -8   4   4     2328.45     2382.41     46.87 o
  -7   4   4      125.36      111.79     12.30 o
  -6   4   4     1055.83     1053.46     23.58 o
  -5   4   4       13.46        6.16      6.87 o
  -4   4   4      192.14      186.54      8.09 o
  -3   4   4       11.71        2.23      3.80 o
  -2   4   4     2932.21     3042.40     37.39 o
  -1   4   4      550.54      493.86      8.73 o
   0   4   4     4788.07     4834.67     70.59 o
   1   4   4      887.32      962.91     16.46 o
   2   4   4    12409.90    12782.87    126.19 o
   3   4   4      239.19      225.19      6.61 o
   4   4   4     2528.47     2433.66     28.94 o
   5   4   4       74.42       68.49      6.08 o
   6   4   4      486.31      490.75     17.55 o
   7   4   4      338.79      316.75     16.60 o
   8   4   4      390.71      367.49     18.23 o
   9   4   4        4.71       26.80     15.34 o
  10   4   4      201.68      195.98     21.40 o
  11   4   4       34.38       74.54     20.24 o
  12   4   4      236.46      232.59     29.50 o
 -12   5   4      284.81      307.57     38.02 o
 -11   5   4       93.70       83.62     23.79 o
 -10   5   4        3.83        8.66     26.13 o
  -9   5   4      413.12      428.52     31.80 o
  -8   5   4      202.89      177.45     20.15 o
  -7   5   4     2064.04     2094.33     47.11 o
  -6   5   4      201.73      178.93     12.69 o
  -5   5   4      577.52      575.14     15.74 o
  -4   5   4       97.62      101.10      7.10 o
  -3   5   4      107.31      101.27      6.46 o
  -2   5   4     1947.11     1799.03     24.27 o
  -1   5   4      354.32      352.59      7.92 o
   0   5   4     4694.69     4771.45     60.04 o
   1   5   4     2095.37     2014.18     28.69 o
   2   5   4        9.58       21.72      5.78 o
   3   5   4     2503.64     2478.78     30.19 o
   4   5   4     1449.82     1501.80     19.98 o
   5   5   4       70.29       75.16      6.88 o
   6   5   4       38.05       35.58     14.33 o
   7   5   4      146.19      133.96     13.28 o
   8   5   4       36.12       44.25     15.88 o
   9   5   4      188.59      189.13     19.40 o
  10   5   4      368.34      417.58     29.35 o
  11   5   4      232.67      246.51     31.22 o
 -11   6   4       25.69       19.99     27.94 o
 -10   6   4       30.38       51.75     21.36 o
  -9   6   4      719.18      736.31     34.51 o
  -8   6   4       36.84       11.10     16.25 o
  -7   6   4      149.66      152.97     18.32 o
  -6   6   4     1195.58     1087.71     35.45 o
  -5   6   4     2162.15     2054.37     47.13 o
  -4   6   4        0.86       -6.35      6.50 o
  -3   6   4     3003.01     3011.90     38.31 o
  -2   6   4        4.15        8.36      5.57 o
  -1   6   4       52.99       48.66      5.97 o
   0   6   4      571.11      592.76     17.68 o
   1   6   4      398.75      363.36     12.44 o
   2   6   4      122.32      122.37      7.12 o
   3   6   4       89.72       85.15      5.65 o
   4   6   4      204.47      217.38      8.94 o
   5   6   4     1046.27     1002.63     21.91 o
   6   6   4       39.07       39.93     10.69 o
   7   6   4     2590.74     2647.12     49.81 o
   8   6   4       15.94       19.80     14.47 o
   9   6   4      156.92      172.71     22.35 o
  10   6   4        4.25       25.87     26.01 o
  11   6   4        0.84        2.86     23.28 o
 -10   7   4        6.98      -18.71     23.51 o
  -9   7   4       40.85        8.19     32.89 o
  -8   7   4       33.23       61.48     18.82 o
  -7   7   4       40.94       55.21     16.73 o
  -6   7   4      103.72      118.27     17.20 o
  -5   7   4      154.95      149.00     15.82 o
  -4   7   4      240.84      243.70     14.64 o
  -3   7   4      695.03      671.78     19.52 o
  -2   7   4     3014.61     3011.47     47.75 o
  -1   7   4      622.47      588.17     17.79 o
   0   7   4     1219.17     1182.96     20.86 o
   1   7   4     2246.78     2180.67     44.26 o
   2   7   4      941.45      913.17     18.19 o
   3   7   4      420.42      418.31     16.16 o
   4   7   4     1063.38      993.24     19.97 o
   5   7   4      197.82      187.27     13.53 o
   6   7   4      123.15      136.31     14.10 o
   7   7   4       14.53       24.77     13.84 o
   8   7   4       69.18       66.72     15.90 o
   9   7   4        3.06        1.68     16.84 o
  10   7   4      138.50      161.36     24.81 o
 -10   8   4       46.94       58.26     23.79 o
  -9   8   4       54.02       78.05     22.53 o
  -8   8   4      551.93      614.26     31.96 o
  -7   8   4       77.84       80.23     18.01 o
  -6   8   4      960.14      879.66     33.35 o
  -5   8   4      286.66      299.70     20.30 o
  -4   8   4       11.67       12.52     11.02 o
  -3   8   4       10.68       12.29      9.98 o
  -2   8   4      401.98      398.79     23.59 o
  -1   8   4      324.44      330.31     13.32 o
   0   8   4       29.48       20.77     15.03 o
   1   8   4      305.50      299.40     45.64 o
   2   8   4      384.94      379.44     48.27 o
   3   8   4        6.71       10.36      7.23 o
   4   8   4      816.78      782.84     18.83 o
   5   8   4      104.88       87.68     12.41 o
   6   8   4      140.08      144.19     14.88 o
   7   8   4      178.64      186.19     17.84 o
   8   8   4      177.97      219.68     19.90 o
   9   8   4        8.64       31.43     17.54 o
  -9   9   4       89.88       99.72     23.46 o
  -8   9   4      119.79      128.31     22.91 o
  -7   9   4       47.30       17.36     18.27 o
  -6   9   4       15.18       17.35     16.55 o
  -5   9   4       70.62       51.08     16.00 o
  -4   9   4      359.41      346.97     21.04 o
  -3   9   4       18.64       24.17     10.71 o
  -2   9   4      128.64      125.51     15.29 o
  -1   9   4      696.14      728.93     23.56 o
   0   9   4      195.41      180.25     21.33 o
   1   9   4     1734.60     1611.34     76.13 o
   2   9   4      208.05      174.07     22.46 o
   3   9   4      238.71      221.52     23.57 o
   4   9   4       11.06       15.37      7.72 o
   5   9   4        8.65       19.00     14.09 o
   6   9   4      229.18      279.40     18.12 o
   7   9   4       10.07        9.08     14.50 o
   8   9   4       33.34       27.88     16.98 o
  -7  10   4       10.10        3.27     19.03 o
  -6  10   4       35.40       21.72     18.31 o
  -5  10   4       88.75       83.59     17.87 o
  -4  10   4       50.33       59.68     15.89 o
  -3  10   4      422.50      453.68     19.43 o
  -2  10   4      170.55      162.66     12.60 o
  -1  10   4      400.14      383.97     46.16 o
   0  10   4       13.97       -0.80     17.60 o
   1  10   4       13.48       15.38     18.54 o
   2  10   4       48.86       25.46     28.86 o
   3  10   4       13.65        8.15     20.17 o
   4  10   4      226.81      224.75     17.07 o
   5  10   4      382.22      393.90     22.58 o
   6  10   4       21.67       30.10     14.16 o
   7  10   4      278.06      314.66     21.63 o
  -6  11   4       63.22       54.36     20.64 o
  -5  11   4       36.58       25.08     17.87 o
  -4  11   4      492.88      506.97     25.96 o
  -3  11   4        1.70       -0.12     14.59 o
  -2  11   4      375.10      412.30     17.74 o
  -1  11   4        0.22        8.72     22.54 o
   0  11   4       67.66       98.37     31.11 o
   1  11   4        2.87        0.80     19.05 o
   2  11   4       43.79       36.24     21.37 o
   3  11   4      112.90       96.52     24.39 o
   4  11   4       71.59       76.49     15.21 o
   5  11   4      112.93      105.30     18.19 o
  -3  12   4       26.07        2.88     22.35 o
  -2  12   4        2.23       17.59     22.38 o
  -1  12   4        3.04       32.68     17.49 o
   0  12   4      171.34      192.66     29.03 o
   1  12   4       37.65       27.47     22.56 o
   2  12   4      407.81      484.93     35.24 o
   3  12   4        1.52       16.74     22.43 o
 -11   0   5      162.42      141.50     28.97 o
  -9   0   5      764.28      659.05     38.11 o
  -7   0   5      324.81      363.26     22.10 o
  -5   0   5     5539.73     5324.09    106.07 o
  -3   0   5     2222.92     2281.74     51.03 o
  -1   0   5     2809.53     2890.08     50.73 o
   1   0   5      381.88      439.74     14.92 o
   3   0   5     3466.23     3395.51     53.65 o
   5   0   5     2597.54     2254.79     81.86 o
   7   0   5     1892.40     1807.55     48.58 o
   9   0   5        0.79       -4.58     16.76 o
  11   0   5      251.81      226.24     48.46 o
 -12   1   5      155.28      189.41     23.96 o
 -11   1   5      181.84      157.33     21.15 o
 -10   1   5        8.27       -1.16     15.06 o
  -9   1   5      574.48      559.74     25.28 o
  -8   1   5     1365.52     1274.03     31.80 o
  -7   1   5      537.94      501.73     23.14 o
  -6   1   5      158.30      158.18     11.97 o
  -5   1   5      326.43      333.44     12.79 o
  -4   1   5      287.40      273.44     12.31 o
  -3   1   5       42.63       35.51      5.45 o
  -2   1   5     5793.80     5862.70     64.07 o
  -1   1   5     1110.49     1012.41     14.27 o
   0   1   5      384.13      437.62      8.47 o
   1   1   5     3129.01     3045.51     31.90 o
   2   1   5     2873.89     2776.94     31.18 o
   3   1   5      683.87      657.03     13.33 o
   4   1   5     1711.84     1627.91     21.63 o
   5   1   5        0.14       -5.36      5.36 o
   6   1   5      541.98      513.52     16.03 o
   7   1   5       10.95       -0.26      8.62 o
   8   1   5      351.35      355.33     16.66 o
   9   1   5      475.96      444.67     19.41 o
  10   1   5      351.66      401.66     25.25 o
  11   1   5      331.50      380.45     30.24 o
  12   1   5       58.21       94.41     37.87 o
 -12   2   5       43.06        8.10     97.65 o
 -11   2   5        2.18       -7.44     17.06 o
 -10   2   5      188.28      181.46     20.21 o
  -9   2   5      259.23      265.25     25.74 o
  -8   2   5     1207.55     1151.44     35.75 o
  -7   2   5      166.96      156.20     13.40 o
  -6   2   5      585.54      598.58     16.89 o
  -5   2   5      531.77      547.29     15.46 o
  -4   2   5      258.37      302.20      9.66 o
  -3   2   5       24.77       30.56      5.25 o
  -2   2   5     3047.87     3050.88     35.85 o
  -1   2   5     1826.87     2092.59     24.40 o
   0   2   5    11461.07    12227.58    121.08 o
   1   2   5        2.45        3.43      3.90 o
   2   2   5     5838.78     5756.54     66.65 o
   3   2   5        6.45        4.55      4.71 o
   4   2   5     2973.29     3052.97     37.25 o
   5   2   5       21.02       13.31      6.18 o
   6   2   5      869.84      836.62     19.59 o
   7   2   5      522.53      475.55     15.83 o
   8   2   5     1618.59     1607.53     33.53 o
   9   2   5       85.96      103.53     17.27 o
  10   2   5      135.29      152.56     20.19 o
  11   2   5      186.46      189.18     23.43 o
  12   2   5       12.14       20.57     28.56 o
 -12   3   5        7.01      -28.76     28.76 o
 -11   3   5      423.89      524.33     43.07 o
 -10   3   5       53.64       11.93     18.78 o
  -9   3   5      100.40       86.79     14.85 o
  -8   3   5       25.51       38.14     14.81 o
  -7   3   5      143.66      129.07     13.12 o
  -6   3   5     1070.62     1026.84     23.31 o
  -5   3   5      481.86      472.13     13.90 o
  -4   3   5     2206.51     2155.49     32.50 o
  -3   3   5      125.19      129.80      7.51 o
  -2   3   5       16.82       31.15      5.20 o
  -1   3   5     2263.26     2126.88     28.01 o
   0   3   5      329.05      385.55      8.69 o
   1   3   5     3683.64     3550.07     38.38 o
   2   3   5      982.38      986.68     15.82 o
   3   3   5       29.80       37.88      4.78 o
   4   3   5      610.58      609.66     14.22 o
   5   3   5      157.56      167.07      9.07 o
   6   3   5     2520.60     2491.73     38.57 o
   7   3   5       42.40       65.79     10.01 o
   8   3   5      737.13      695.90     50.13 o
   9   3   5      827.40      820.52     31.24 o
  10   3   5      117.89      117.99     19.51 o
  11   3   5      682.76      735.64     37.72 o
  12   3   5        3.80        9.63     24.28 o
 -12   4   5      156.71      171.99     41.89 o
 -11   4   5       78.71       87.22     30.43 o
 -10   4   5        4.12       32.37     19.84 o
  -9   4   5       57.67       47.22     18.63 o
  -8   4   5      273.51      298.99     29.01 o
  -7   4   5       53.56       33.98     11.68 o
  -6   4   5     1115.28     1112.64     27.58 o
  -5   4   5     3826.67     3783.07     52.38 o
  -4   4   5     1448.10     1408.00     24.33 o
  -3   4   5     3497.98     3550.46     51.64 o
  -2   4   5       27.76       29.39      5.74 o
  -1   4   5     3103.93     3280.97     35.99 o
   0   4   5      299.81      285.72      7.77 o
   1   4   5     1113.29     1116.06     15.81 o
   2   4   5      270.70      273.54      7.55 o
   3   4   5     3822.47     3809.11     44.01 o
   4   4   5     1042.68     1018.93     17.13 o
   5   4   5     3698.09     3626.50     44.04 o
   6   4   5       18.60        6.26     10.48 o
   7   4   5      240.41      262.76     15.91 o
   8   4   5       91.50       80.72     13.95 o
   9   4   5       39.45       28.30     22.40 o
  10   4   5       48.75       45.64     18.72 o
  11   4   5      102.42       98.82     21.72 o
 -11   5   5       20.22       29.75     29.50 o
 -10   5   5       24.79       16.14     21.03 o
  -9   5   5      442.57      452.77     28.31 o
  -8   5   5      160.33      155.15     20.12 o
  -7   5   5      163.42      172.07     16.21 o
  -6   5   5      501.34      501.65     21.16 o
  -5   5   5      807.81      799.06     20.43 o
  -4   5   5      973.16      946.76     23.54 o
  -3   5   5     1248.63     1249.85     22.27 o
  -2   5   5     1148.14     1117.28     18.01 o
  -1   5   5      150.08      150.02      6.57 o
   0   5   5       79.61       82.76      5.26 o
   1   5   5      234.59      234.02      7.26 o
   2   5   5      757.88      749.86     14.54 o
   3   5   5     3944.93     3910.14     45.56 o
   4   5   5     2847.14     2696.11     33.59 o
   5   5   5      451.24      432.80     14.67 o
   6   5   5     1042.82      985.09     26.11 o
   7   5   5      405.46      409.68     18.63 o
   8   5   5      135.08      108.76     14.97 o
   9   5   5      274.58      340.44     22.59 o
  10   5   5        0.17      -10.53     19.70 o
  11   5   5       17.79       17.30     23.32 o
 -11   6   5       22.52       28.72     53.32 o
 -10   6   5      328.13      365.98     29.31 o
  -9   6   5        8.61       16.02     18.65 o
  -8   6   5        9.29        8.47     22.68 o
  -7   6   5       18.15        5.19     21.40 o
  -6   6   5     1001.08     1043.01     35.57 o
  -5   6   5      614.41      613.70     27.22 o
  -4   6   5      185.45      193.92     12.32 o
  -3   6   5      119.21      119.35      9.23 o
  -2   6   5      572.77      602.85     18.69 o
  -1   6   5      359.01      329.97      9.01 o
   0   6   5     5441.48     5521.49     72.59 o
   1   6   5      112.67      117.75      7.65 o
   2   6   5      807.41      820.26     17.00 o
   3   6   5     1130.06     1141.75     19.60 o
   4   6   5        5.61        8.65      7.34 o
   5   6   5       17.96       33.36      8.92 o
   6   6   5      169.91      165.22     13.64 o
   7   6   5       88.08      100.80     13.90 o
   8   6   5       77.15       55.72     15.81 o
   9   6   5        2.55      -11.55     17.82 o
  10   6   5      533.37      594.02     34.90 o
 -10   7   5       64.55       74.94     23.60 o
  -9   7   5      143.11      121.54     23.02 o
  -8   7   5       11.38       24.41     18.16 o
  -7   7   5      716.91      730.27     32.76 o
  -6   7   5      586.19      575.29     27.23 o
  -5   7   5        9.10       11.45     13.65 o
  -4   7   5      986.72      965.68     27.41 o
  -3   7   5     1104.36     1074.52     32.75 o
  -2   7   5        9.53        9.56      7.10 o
  -1   7   5     1008.37     1007.75     17.42 o
   0   7   5       91.22       78.78      7.86 o
   1   7   5      602.80      577.96     17.66 o
   2   7   5       42.83       42.61      7.83 o
   3   7   5     1607.70     1552.23     26.45 o
   4   7   5       69.23       87.95      9.32 o
   5   7   5       11.66       15.98      9.45 o
   6   7   5      563.90      616.98     26.01 o
   7   7   5      393.78      411.46     21.66 o
   8   7   5      195.65      198.31     20.09 o
   9   7   5      265.97      242.74     25.11 o
  10   7   5       97.47      105.56     23.75 o
  -9   8   5       71.73       98.86     23.37 o
  -8   8   5       30.09       12.42     18.46 o
  -7   8   5       61.86       76.93     18.67 o
  -6   8   5       17.72        0.31     15.14 o
  -5   8   5       45.48       74.17     18.64 o
  -4   8   5       19.22       34.11     11.89 o
  -3   8   5      901.84      903.28     31.85 o
  -2   8   5        1.80        0.74      9.03 o
  -1   8   5     1013.11      958.22     23.13 o
   0   8   5      136.31      134.66     10.89 o
   1   8   5      198.12      173.93     21.00 o
   2   8   5       54.53       48.65     17.74 o
   3   8   5      781.53      791.54     26.51 o
   4   8   5        4.49       16.86      8.39 o
   5   8   5      474.01      507.43     18.18 o
   6   8   5       39.91       39.86     13.83 o
   7   8   5      153.76      153.50     17.81 o
   8   8   5       20.18       20.80     16.60 o
   9   8   5      245.70      236.44     26.06 o
  -8   9   5        4.74       13.76     20.35 o
  -7   9   5       45.39       35.37     22.65 o
  -6   9   5      518.06      539.28     28.84 o
  -5   9   5       70.77       39.65     16.23 o
  -4   9   5      585.77      624.19     27.94 o
  -3   9   5       51.89       52.83     13.83 o
  -2   9   5       39.03       36.53     10.42 o
  -1   9   5      215.14      220.38     23.50 o
   0   9   5       22.88       -4.55     17.38 o
   1   9   5      503.31      459.02     42.14 o
   2   9   5       22.65       49.52     20.38 o
   3   9   5       66.86       85.40     21.45 o
   4   9   5      432.33      415.55     15.05 o
   5   9   5        3.82       10.11     11.74 o
   6   9   5      339.74      354.04     19.76 o
   7   9   5       18.30       11.00     19.15 o
   8   9   5       11.22       14.07     17.51 o
  -7  10   5       16.41       33.09     21.12 o
  -6  10   5       63.67       50.71     19.53 o
  -5  10   5        1.86       20.19     17.43 o
  -4  10   5        4.58       10.31     15.65 o
  -3  10   5       15.05        9.42     14.72 o
  -2  10   5      127.86      149.37     12.96 o
  -1  10   5        2.44        1.14     23.82 o
   0  10   5      557.61      623.02     35.45 o
   1  10   5      263.97      242.51     37.12 o
   2  10   5      509.08      498.85     46.36 o
   3  10   5      227.47      171.08     40.70 o
   4  10   5       15.50        2.87     10.42 o
   5  10   5        0.32       -0.22     11.89 o
   6  10   5        5.85       15.50     14.57 o
  -5  11   5        9.43        5.39     18.50 o
  -4  11   5       41.14       68.10     18.15 o
  -3  11   5       95.31      102.47     27.17 o
  -2  11   5      285.27      328.60     21.58 o
  -1  11   5      254.56      295.07     29.21 o
   0  11   5       62.99       87.83     33.77 o
   1  11   5      255.28      303.74     41.17 o
   2  11   5       69.34      114.10     25.54 o
   3  11   5       87.09       74.17     24.99 o
   4  11   5       37.22       45.69     15.63 o
   5  11   5        4.67       23.04     17.33 o
  -1  12   5        3.23        7.79     37.35 o
   0  12   5       59.44       46.97     28.20 o
   1  12   5       14.21      -14.91     25.45 o
 -12   0   6      514.45      536.19     45.71 o
 -10   0   6      309.82      233.82     44.67 o
  -8   0   6       61.75       83.41     26.64 o
  -6   0   6       32.16       29.64     13.07 o
  -4   0   6       70.99       75.44     10.34 o
  -2   0   6     7580.74     7401.07    127.80 o
   0   0   6     4101.23     4281.02    103.39 o
   2   0   6      287.66      328.43     12.42 o
   4   0   6      644.34      604.62     18.25 o
   6   0   6      568.70      524.60     21.32 o
   8   0   6      382.22      442.25     25.92 o
  10   0   6      908.89      905.12     68.15 o
  12   0   6      218.87      227.35     53.18 o
 -12   1   6        4.61       35.20     23.93 o
 -11   1   6        2.42      -12.58     17.91 o
 -10   1   6       44.24       33.37     17.12 o
  -9   1   6      123.20      159.30     18.03 o
  -8   1   6      427.00      466.21     20.42 o
  -7   1   6      532.61      460.02     19.02 o
  -6   1   6     1093.93     1021.48     38.99 o
  -5   1   6     3298.93     3306.30     55.19 o
  -4   1   6     1197.72     1228.15     25.01 o
  -3   1   6     2755.25     2660.79     37.93 o
  -2   1   6       21.84       34.31      5.12 o
  -1   1   6      111.21      121.67      5.89 o
   0   1   6      985.51      960.53     13.90 o
   1   1   6      686.61      665.37     12.41 o
   2   1   6     1856.58     1884.11     25.10 o
   3   1   6      927.32      935.93     14.54 o
   4   1   6     1812.96     1789.53     25.20 o
   5   1   6      736.41      699.97     15.19 o
   6   1   6      516.24      525.88     16.26 o
   7   1   6     1719.99     1738.97     34.60 o
   8   1   6       22.14       12.56     11.19 o
   9   1   6      237.57      243.81     24.91 o
  10   1   6       18.42       14.18     17.11 o
  11   1   6       76.41       26.25     28.93 o
  12   1   6       24.43       14.81     31.19 o
 -12   2   6       56.55       73.91     32.90 o
 -11   2   6      105.06      153.98     25.36 o
 -10   2   6       11.35       15.42     17.10 o
  -9   2   6      231.36      232.45     21.69 o
  -8   2   6      255.71      267.73     17.57 o
  -7   2   6      972.23     1018.41     27.77 o
  -6   2   6      105.68      122.83     10.92 o
  -5   2   6     1029.51      991.19     21.03 o
  -4   2   6       29.46       22.17      6.96 o
  -3   2   6      358.26      320.45     12.26 o
  -2   2   6      272.92      241.04      8.96 o
  -1   2   6      545.11      553.94     12.21 o
   0   2   6        1.96        1.06      4.48 o
   1   2   6     3025.47     2928.23     37.43 o
   2   2   6      678.63      728.86     15.40 o
   3   2   6     3909.99     3922.88     46.40 o
   4   2   6      741.72      749.19     15.32 o
   5   2   6      221.04      212.38     10.27 o
   6   2   6      111.27      119.10     10.63 o
   7   2   6      111.63      108.82     14.76 o
   8   2   6       64.42       74.23     16.44 o
   9   2   6       57.28       69.16     17.76 o
  10   2   6       20.57       11.24     17.57 o
  11   2   6      293.46      337.38     27.80 o
 -12   3   6        7.14       30.90     30.89 o
 -11   3   6      111.74       95.46     31.01 o
 -10   3   6        1.98       24.41     19.00 o
  -9   3   6       21.23       -5.65     14.65 o
  -8   3   6      384.78      431.73     20.06 o
  -7   3   6        0.93      -10.75     10.75 o
  -6   3   6     1212.92     1126.94     28.00 o
  -5   3   6      266.25      267.82     15.78 o
  -4   3   6       71.70       78.93      8.27 o
  -3   3   6      517.41      510.85     13.91 o
  -2   3   6      940.48      972.83     17.41 o
  -1   3   6     2463.42     2396.88     32.00 o
   0   3   6      877.85      874.93     15.91 o
   1   3   6     1045.08     1076.70     25.40 o
   2   3   6      180.67      176.04      7.90 o
   3   3   6      669.99      661.45     14.94 o
   4   3   6     3618.07     3614.41     43.80 o
   5   3   6      193.47      193.72     12.43 o
   6   3   6      994.85     1029.78     29.27 o
   7   3   6      395.72      375.25     18.16 o
   8   3   6      286.42      290.56     22.96 o
   9   3   6      196.83      222.70     20.62 o
  10   3   6      113.58      116.81     20.56 o
  11   3   6      297.23      336.27     26.60 o
 -11   4   6      166.35      132.20     31.98 o
 -10   4   6      169.66      191.80     29.95 o
  -9   4   6       62.87       62.21     22.95 o
  -8   4   6      111.50       91.60     16.44 o
  -7   4   6      381.58      335.99     19.78 o
  -6   4   6     1172.73     1167.50     45.20 o
  -5   4   6       88.53       77.99     10.01 o
  -4   4   6     1523.83     1537.23     26.58 o
  -3   4   6      130.63      141.56      9.70 o
  -2   4   6     4324.79     4249.07     52.24 o
  -1   4   6      190.02      206.60      8.27 o
   0   4   6     1117.58     1055.04     16.43 o
   1   4   6     1327.05     1417.50     20.91 o
   2   4   6      362.58      370.49      9.75 o
   3   4   6      155.80      154.75      7.93 o
   4   4   6      235.99      226.42      9.14 o
   5   4   6     1097.95     1094.43     22.80 o
   6   4   6      893.36      868.73     37.01 o
   7   4   6        0.85        7.63     11.74 o
   8   4   6      830.30      803.38     30.10 o
   9   4   6       71.42       71.15     17.48 o
  10   4   6       20.66       18.04     33.09 o
  11   4   6       83.80       72.22     22.02 o
 -11   5   6      155.44      206.35     33.52 o
 -10   5   6      193.62      240.05     34.17 o
  -9   5   6       90.44      116.47     21.27 o
  -8   5   6       16.55       39.42     18.25 o
  -7   5   6       10.65       16.14     13.20 o
  -6   5   6      100.20      116.57     14.50 o
  -5   5   6      137.90      153.06     17.61 o
  -4   5   6      568.01      539.75     16.52 o
  -3   5   6      737.81      762.25     17.06 o
  -2   5   6     1241.60     1255.91     20.64 o
  -1   5   6      817.47      807.75     14.31 o
   0   5   6      299.49      298.44      9.36 o
   1   5   6      346.37      356.99     10.27 o
   2   5   6     3226.46     3297.50     44.76 o
   3   5   6     1472.33     1448.44     27.81 o
   4   5   6       36.41       26.22      8.46 o
   5   5   6      432.39      416.80     15.15 o
   6   5   6        6.39       -5.08     11.09 o
   7   5   6      607.38      584.81     22.31 o
   8   5   6      101.09       86.14     17.37 o
   9   5   6      315.02      384.81     28.55 o
  10   5   6       15.56       30.57     22.37 o
 -10   6   6       41.64       19.83     22.12 o
  -9   6   6       25.88       26.18     33.59 o
  -8   6   6       95.34      106.22     20.40 o
  -7   6   6     1245.84     1182.29     41.35 o
  -6   6   6      143.96      149.34     19.03 o
  -5   6   6      354.15      384.27     19.17 o
  -4   6   6        1.10       -9.42      9.42 o
  -3   6   6       16.59       19.66      9.11 o
  -2   6   6      479.06      482.20     15.01 o
  -1   6   6      551.27      541.47     17.03 o
   0   6   6       75.72       56.97      6.80 o
   1   6   6      179.16      185.14      8.34 o
   2   6   6      119.31      125.31     11.22 o
   3   6   6     1741.84     1697.74     29.67 o
   4   6   6       66.26       74.42      9.38 o
   5   6   6     1601.14     1566.22     30.38 o
   6   6   6        1.73        8.30     11.70 o
   7   6   6      146.80      135.70     16.88 o
   8   6   6        2.91        7.30     18.14 o
   9   6   6      200.17      228.90     25.60 o
  10   6   6        0.82       12.20     22.55 o
 -10   7   6      101.38       90.43     25.10 o
  -9   7   6        2.72       -1.21     20.92 o
  -8   7   6      400.88      427.42     29.19 o
  -7   7   6        4.47        5.55     16.85 o
  -6   7   6      241.40      232.08     21.71 o
  -5   7   6        0.88       -6.10     14.52 o
  -4   7   6      494.48      527.96     38.00 o
  -3   7   6      443.08      416.63     18.08 o
  -2   7   6        9.45        8.88      9.81 o
  -1   7   6     1573.67     1497.61     26.36 o
   0   7   6      736.64      703.16     14.85 o
   1   7   6      321.42      323.92     10.36 o
   2   7   6     1595.94     1548.55     28.62 o
   3   7   6      111.71       98.88      9.52 o
   4   7   6       87.18       81.92     11.83 o
   5   7   6       76.22       97.08     11.98 o
   6   7   6       54.73       52.58     13.66 o
   7   7   6       27.90       42.59     17.02 o
   8   7   6       21.99       24.70     19.06 o
   9   7   6        4.11       61.11     22.20 o
  -9   8   6        2.95       10.87     22.27 o
  -8   8   6      300.02      322.46     35.44 o
  -7   8   6       31.49       21.13     18.63 o
  -6   8   6        8.00      -10.18     16.73 o
  -5   8   6       43.48       54.46     16.66 o
  -4   8   6      494.81      492.58     25.73 o
  -3   8   6       30.58       27.58     11.87 o
  -2   8   6      240.15      275.28     18.62 o
  -1   8   6      125.17      123.16      9.61 o
   0   8   6       93.59      110.53      8.30 o
   1   8   6      153.18      148.94     21.00 o
   2   8   6      539.47      508.56     20.95 o
   3   8   6       86.98       55.30     10.08 o
   4   8   6       10.15        5.54      9.34 o
   5   8   6       13.41       30.47     12.91 o
   6   8   6      425.84      522.56     28.10 o
   7   8   6        3.91       -7.40     22.25 o
   8   8   6      693.36      728.95     34.57 o
  -8   9   6        3.35        4.69     21.05 o
  -7   9   6       58.92       70.71     21.69 o
  -6   9   6      303.52      296.64     24.89 o
  -5   9   6       26.04       29.53     19.75 o
  -4   9   6      155.35      141.33     21.35 o
  -3   9   6      321.64      301.25     21.04 o
  -2   9   6       50.08       36.37     11.68 o
  -1   9   6     1267.90     1224.79     29.11 o
   0   9   6       21.52       32.39     20.23 o
   1   9   6      167.73      140.90     32.66 o
   2   9   6      154.67      148.73     34.66 o
   3   9   6      182.02      213.13     12.78 o
   4   9   6      199.23      234.32     12.77 o
   5   9   6      100.04      108.29     14.86 o
   6   9   6       16.86       21.23     15.08 o
   7   9   6        4.46       39.90     16.98 o
  -6  10   6      105.60      110.59     30.51 o
  -5  10   6      209.22      231.45     27.45 o
  -4  10   6      324.10      309.10     23.48 o
  -3  10   6       83.76       85.64     22.29 o
  -2  10   6        4.75        8.26     11.82 o
  -1  10   6       22.36       13.87     16.32 o
   0  10   6      187.64      199.55     26.07 o
   1  10   6       62.99       69.10     23.61 o
   2  10   6        4.07      -19.70     19.70 o
   3  10   6      372.58      349.86     20.87 o
   4  10   6       11.02       22.35     11.90 o
   5  10   6      306.05      320.16     23.82 o
   6  10   6      201.51      240.74     19.92 o
  -4  11   6        1.40       -6.33     17.78 o
  -3  11   6       76.35       66.51     27.28 o
  -2  11   6       16.43        5.69     22.72 o
  -1  11   6       12.94       34.37     15.15 o
   0  11   6      194.63      142.01     39.43 o
   1  11   6       87.08      107.31     26.85 o
   2  11   6      214.14      213.31     53.29 o
   3  11   6      176.89      162.53     29.05 o
   4  11   6       77.81      106.61     17.72 o
 -11   0   7       50.03       33.47     61.52 o
  -9   0   7      453.45      496.01     35.89 o
  -7   0   7     1388.45     1434.32     65.02 o
  -5   0   7      658.31      643.24     27.48 o
  -3   0   7      763.45      800.11     23.52 o
  -1   0   7     1619.05     1651.88     57.39 o
   1   0   7    10606.71    10863.07    155.29 o
   3   0   7     3335.97     3519.88     57.47 o
   5   0   7     1022.46     1036.96     28.92 o
   7   0   7      226.00      228.25     26.50 o
   9   0   7      678.37      623.38     68.54 o
  11   0   7      127.66      129.70     46.36 o
 -12   1   7      171.43      197.27     29.94 o
 -11   1   7       83.96       97.41     24.81 o
 -10   1   7      370.64      354.01     24.77 o
  -9   1   7       38.23        7.39     15.37 o
  -8   1   7      286.30      221.33     19.27 o
  -7   1   7      222.17      211.38     15.66 o
  -6   1   7       24.83       27.63     10.99 o
  -5   1   7      239.88      217.89     12.36 o
  -4   1   7     2157.28     2126.27     33.76 o
  -3   1   7      832.24      821.28     18.23 o
  -2   1   7      212.43      209.71      9.37 o
  -1   1   7     1721.92     1657.87     23.32 o
   0   1   7     2454.35     2277.07     26.64 o
   1   1   7       19.10       18.71      6.54 o
   2   1   7      863.94      841.33     20.52 o
   3   1   7      721.26      673.86     14.38 o
   4   1   7      139.12      149.09      8.44 o
   5   1   7      686.50      647.19     17.79 o
   6   1   7       46.18       59.81     12.68 o
   7   1   7      695.26      663.88     21.34 o
   8   1   7       20.98       -7.75     13.41 o
   9   1   7      535.12      594.51     28.26 o
  10   1   7      320.00      345.82     34.97 o
  11   1   7        8.51      -11.71     27.40 o
 -12   2   7        2.04       -8.07     39.23 o
 -11   2   7       40.12        8.35     21.44 o
 -10   2   7      471.04      454.71     30.54 o
  -9   2   7       15.56       31.47     16.34 o
  -8   2   7       69.55       27.66     15.70 o
  -7   2   7        3.81        1.99     11.16 o
  -6   2   7      906.36      942.73     26.81 o
  -5   2   7      706.14      704.10     22.26 o
  -4   2   7     6642.44     6641.69     85.25 o
  -3   2   7      756.95      791.29     16.90 o
  -2   2   7     2633.85     2638.91     38.28 o
  -1   2   7      126.34      124.67      7.71 o
   0   2   7      264.32      287.03      9.39 o
   1   2   7       25.99       38.76      6.40 o
   2   2   7        1.92        3.59      6.13 o
   3   2   7        0.08        5.26      6.11 o
   4   2   7      732.22      704.58     18.58 o
   5   2   7       53.38       53.79      9.21 o
   6   2   7     2738.02     2671.82     45.72 o
   7   2   7      126.84      160.72     15.57 o
   8   2   7      139.44      186.26     26.88 o
   9   2   7       22.88       21.41     17.12 o
  10   2   7       24.03       17.00     18.37 o
  11   2   7       39.40       48.42     62.35 o
 -11   3   7       57.84       86.85     34.32 o
 -10   3   7       13.29       25.29     26.33 o
  -9   3   7       44.90       50.36     19.99 o
  -8   3   7      347.40      376.31     22.87 o
  -7   3   7       69.58       88.20     13.21 o
  -6   3   7      387.04      376.89     18.03 o
  -5   3   7       46.71       30.31     10.76 o
  -4   3   7      580.90      606.11     21.73 o
  -3   3   7      292.07      297.63     11.69 o
  -2   3   7       11.21       -4.05      6.58 o
  -1   3   7     2269.19     2273.92     31.49 o
   0   3   7       46.58       37.44      6.52 o
   1   3   7        9.40        7.06      5.39 o
   2   3   7     1464.34     1407.94     26.51 o
   3   3   7     3603.61     3503.11     42.87 o
   4   3   7     3386.20     3347.91     44.78 o
   5   3   7      740.30      696.66     18.65 o
   6   3   7        0.28       -7.32     11.06 o
   7   3   7      224.16      219.68     18.50 o
   8   3   7      153.62      162.11     19.06 o
   9   3   7      441.04      494.14     26.40 o
  10   3   7      153.10      175.87     22.85 o
  11   3   7       27.42       48.86     26.81 o
 -11   4   7       24.01       17.21     28.23 o
 -10   4   7        4.24      -21.46     25.20 o
  -9   4   7      260.26      308.30     69.45 o
  -8   4   7        6.42       15.17     16.44 o
  -7   4   7      617.40      613.97     25.58 o
  -6   4   7      230.23      269.48     18.26 o
  -5   4   7      798.82      761.66     23.81 o
  -4   4   7      421.24      417.52     15.32 o
  -3   4   7      161.49      173.24     10.11 o
  -2   4   7       78.81       62.90      6.89 o
  -1   4   7     1385.59     1419.05     21.49 o
   0   4   7      405.52      422.41     12.31 o
   1   4   7     3466.74     3435.44     43.57 o
   2   4   7      901.21      935.93     16.72 o
   3   4   7      589.91      584.65     15.08 o
   4   4   7      739.46      744.51     28.26 o
   5   4   7       42.07       25.92     11.43 o
   6   4   7      490.41      458.25     19.34 o
   7   4   7      122.33      110.13     17.37 o
   8   4   7       30.10       26.59     18.03 o
   9   4   7      181.96      219.44     21.90 o
  10   4   7      168.86      194.10     27.08 o
 -10   5   7       87.02       61.48     29.46 o
  -9   5   7      112.76      119.72     44.22 o
  -8   5   7      155.67      164.52     22.31 o
  -7   5   7        0.22        6.64     16.39 o
  -6   5   7      471.35      464.43     22.59 o
  -5   5   7     1077.53     1094.09     32.60 o
  -4   5   7        9.15       -4.94     11.14 o
  -3   5   7      350.00      326.44     15.37 o
  -2   5   7      645.41      660.21     21.14 o
  -1   5   7        6.26        7.83      7.13 o
   0   5   7     1868.20     1898.16     35.77 o
   1   5   7      569.25      557.63     14.79 o
   2   5   7      522.38      530.63     15.75 o
   3   5   7     1368.94     1283.08     33.28 o
   4   5   7      619.67      640.44     23.38 o
   5   5   7      756.44      786.09     24.48 o
   6   5   7       49.60       30.71     12.97 o
   7   5   7      872.24      926.81     48.77 o
   8   5   7       55.38       64.64     17.55 o
   9   5   7       10.88       42.07     21.49 o
  10   5   7      132.76      134.04     25.88 o
 -10   6   7       23.08       45.98     30.42 o
  -9   6   7       14.09       21.53     21.16 o
  -8   6   7       19.79       11.27     18.54 o
  -7   6   7       29.51       45.06     18.76 o
  -6   6   7        8.05       16.69     16.34 o
  -5   6   7      236.83      218.45     22.72 o
  -4   6   7      487.35      491.57     21.39 o
  -3   6   7      260.33      271.35     14.58 o
  -2   6   7     1725.40     1768.71     34.99 o
  -1   6   7      245.74      208.20     11.29 o
   0   6   7      790.20      819.87     19.29 o
   1   6   7        7.07       10.89     10.84 o
   2   6   7     1201.59     1182.79     28.70 o
   3   6   7      461.58      438.10     14.99 o
   4   6   7     1444.58     1390.51     28.26 o
   5   6   7       34.27       24.41     12.19 o
   6   6   7      238.78      226.49     16.47 o
   7   6   7       26.05       47.65     17.71 o
   8   6   7      230.14      252.45     24.97 o
   9   6   7       64.55       46.57     27.31 o
  -9   7   7      111.99      115.84     47.98 o
  -8   7   7      239.58      233.22     25.95 o
  -7   7   7      109.94      149.92     24.93 o
  -6   7   7       40.76       16.63     17.57 o
  -5   7   7     2351.73     2377.45     74.65 o
  -4   7   7       27.39        0.29     14.73 o
  -3   7   7      581.83      604.99     22.87 o
  -2   7   7        1.28       -8.65     10.22 o
  -1   7   7       72.70       56.37     11.83 o
   0   7   7        4.17       17.20      8.68 o
   1   7   7       38.36       41.18      8.86 o
   2   7   7      675.69      686.08     20.96 o
   3   7   7       32.38       24.31     15.95 o
   4   7   7      314.52      310.54     15.33 o
   5   7   7     1210.08     1165.70     33.43 o
   6   7   7        6.88       13.04     14.03 o
   7   7   7      163.91      171.50     21.43 o
   8   7   7      141.60      201.57     24.61 o
   9   7   7        0.66      -21.20     21.20 o
  -8   8   7      112.34      138.64     24.83 o
  -7   8   7       48.39       47.17     20.69 o
  -6   8   7        4.48      -11.72     17.53 o
  -5   8   7      451.47      436.39     27.00 o
  -4   8   7        0.41        1.34     15.50 o
  -3   8   7       34.95        9.72     14.86 o
  -2   8   7       13.41       18.37     11.63 o
  -1   8   7      534.79      561.03     18.30 o
   0   8   7       37.78       32.84      9.26 o
   1   8   7     1506.87     1516.30     29.68 o
   2   8   7       85.35       84.97     10.14 o
   3   8   7      452.62      443.70     16.79 o
   4   8   7       14.83       18.61     10.62 o
   5   8   7      186.19      204.76     17.49 o
   6   8   7        0.56       18.51     15.88 o
   7   8   7        2.96       18.36     18.86 o
   8   8   7       19.07       34.62     22.12 o
  -7   9   7       10.40       -1.86     20.94 o
  -6   9   7      148.57      173.99     23.51 o
  -5   9   7        0.81       -1.40     18.34 o
  -4   9   7       10.37       22.72     16.86 o
  -3   9   7      477.12      513.77     27.06 o
  -2   9   7      265.22      299.97     30.16 o
  -1   9   7      191.99      206.28     14.45 o
   0   9   7      360.07      369.00     14.03 o
   1   9   7       10.15        4.40      8.75 o
   2   9   7      329.77      322.55     13.45 o
   3   9   7        4.26       16.25      9.53 o
   4   9   7      160.74      199.92     16.35 o
   5   9   7       31.73       60.63     15.59 o
   6   9   7        2.62       13.03     15.68 o
   7   9   7      124.53      173.11     45.41 o
  -5  10   7       25.25       24.10     19.69 o
  -4  10   7      182.11      233.65     23.40 o
  -3  10   7       10.92       17.44     17.00 o
  -2  10   7      243.85      232.29     25.76 o
  -1  10   7       35.45       29.67     12.32 o
   0  10   7      247.31      206.76     25.72 o
   1  10   7      106.11      103.86     16.27 o
   2  10   7      105.04      130.74     14.90 o
   3  10   7       32.78       43.68     17.43 o
   4  10   7       86.81       87.68     19.43 o
   5  10   7       75.07       93.70     25.45 o
  -3  11   7      227.66      252.50     22.90 o
  -2  11   7       14.84       24.65     25.10 o
  -1  11   7        3.24       -8.75     22.90 o
   0  11   7      199.81      237.91     21.86 o
   1  11   7        3.33      -18.24     18.24 o
   2  11   7      181.87      167.12     18.93 o
 -10   0   8      269.99      307.54     35.29 o
  -8   0   8       48.26       56.81     61.49 o
  -6   0   8       62.41       87.79     24.45 o
  -4   0   8      541.92      498.63     41.83 o
  -2   0   8     2653.15     2822.61    164.17 o
   0   0   8     1040.47     1021.09     24.47 o
   2   0   8     2663.00     2625.54     46.16 o
   4   0   8     3578.45     3437.03     76.53 o
   6   0   8       94.19      108.21     18.43 o
   8   0   8      209.80      162.21     46.72 o
  10   0   8        0.54        0.06     36.93 o
 -11   1   8       10.85      -13.37     22.35 o
 -10   1   8       75.52       71.77     23.67 o
  -9   1   8       31.42        9.52     16.29 o
  -8   1   8       80.87       78.95     23.04 o
  -7   1   8     1021.49     1108.63     39.36 o
  -6   1   8       11.68      -11.02     12.68 o
  -5   1   8     2460.17     2314.46     45.23 o
  -4   1   8      485.90      532.72     25.77 o
  -3   1   8      221.85      228.41     13.24 o
  -2   1   8     1558.33     1529.77     26.71 o
  -1   1   8       11.84        6.82      6.34 o
   0   1   8      260.39      244.12      9.35 o
   1   1   8       24.44       26.56      6.61 o
   2   1   8      164.67      173.38      9.21 o
   3   1   8      582.37      540.05     14.86 o
   4   1   8       62.86       76.89      9.12 o
   5   1   8     1260.12     1266.22     28.32 o
   6   1   8      121.15      112.18     13.33 o
   7   1   8      372.59      374.78     20.07 o
   8   1   8      384.66      381.02     23.95 o
   9   1   8      156.34      152.47     39.48 o
  10   1   8       97.76       93.23     30.11 o
  11   1   8       36.84       47.16     31.83 o
 -11   2   8      125.57      165.00     33.44 o
 -10   2   8       61.80       63.21     24.21 o
  -9   2   8       20.47       -9.63     19.24 o
  -8   2   8        0.11        7.58     15.57 o
  -7   2   8       34.28        5.13     14.01 o
  -6   2   8      249.28      225.08     15.52 o
  -5   2   8      329.32      352.62     19.74 o
  -4   2   8      232.18      211.50     13.85 o
  -3   2   8      150.33      158.27     11.23 o
  -2   2   8      109.16      121.67     10.15 o
  -1   2   8     2804.90     2770.09     41.86 o
   0   2   8      141.59      149.13     10.43 o
   1   2   8     2944.50     3001.04     40.59 o
   2   2   8      128.62      128.63      9.90 o
   3   2   8       78.87       78.57      8.57 o
   4   2   8        4.13        0.63      8.48 o
   5   2   8      432.87      437.66     17.17 o
   6   2   8      831.91      760.11     26.69 o
   7   2   8      137.32      125.67     17.33 o
   8   2   8       22.89       15.78     18.97 o
   9   2   8      391.43      410.69     35.41 o
  10   2   8      128.30      110.23     26.31 o
 -11   3   8        5.09       -1.71     30.79 o
 -10   3   8      106.76       42.69     51.87 o
  -9   3   8       69.02       91.38     23.22 o
  -8   3   8      249.20      276.03     25.44 o
  -7   3   8       26.59       16.54     16.80 o
  -6   3   8       28.43       30.93     12.04 o
  -5   3   8        6.57        4.48     10.80 o
  -4   3   8      334.72      321.58     17.31 o
  -3   3   8      983.48      989.21     23.35 o
  -2   3   8      522.62      543.31     15.62 o
  -1   3   8       48.46       48.55      7.70 o
   0   3   8       45.25       47.65      7.30 o
   1   3   8      689.73      676.49     15.51 o
   2   3   8      450.80      431.07     14.76 o
   3   3   8     1293.03     1330.63     26.32 o
   4   3   8       93.11       90.32     11.55 o
   5   3   8       84.47       80.67     13.43 o
   6   3   8      530.20      493.21     23.80 o
   7   3   8      169.82      207.37     19.88 o
   8   3   8      420.37      464.97     26.00 o
   9   3   8      132.78      148.40     21.59 o
  10   3   8       13.40        3.82     22.98 o
 -10   4   8       27.01       23.58     30.04 o
  -9   4   8      181.44      149.28     31.14 o
  -8   4   8      143.83      131.27     23.00 o
  -7   4   8       18.65       38.96     16.04 o
  -6   4   8      427.35      421.09     22.45 o
  -5   4   8        5.45       -7.53     12.49 o
  -4   4   8      761.85      698.49     26.02 o
  -3   4   8        0.60        3.78     11.33 o
  -2   4   8      227.23      205.87     13.25 o
  -1   4   8      422.20      424.53     13.62 o
   0   4   8      111.59      110.78      9.36 o
   1   4   8       41.50       33.48      9.26 o
   2   4   8      139.07      136.93     10.14 o
   3   4   8      396.67      402.68     15.49 o
   4   4   8      410.22      400.57     18.02 o
   5   4   8       44.13       55.68     12.53 o
   6   4   8      465.70      482.02     23.49 o
   7   4   8       98.31      152.90     20.86 o
   8   4   8        6.35       -0.38     16.24 o
   9   4   8       39.27       38.84     19.27 o
  10   4   8       69.16       89.29     22.33 o
 -10   5   8        1.91       -2.64     28.94 o
  -9   5   8       10.87      -23.40     32.99 o
  -8   5   8        3.85      -11.13     28.81 o
  -7   5   8      215.22      227.75     23.43 o
  -6   5   8      162.25      171.84     18.19 o
  -5   5   8      231.61      225.19     17.76 o
  -4   5   8      241.68      225.69     21.16 o
  -3   5   8       31.15       45.69     13.22 o
  -2   5   8      569.77      545.85     19.39 o
  -1   5   8      154.70      161.53     14.22 o
   0   5   8     1345.12     1397.57     27.68 o
   1   5   8      505.42      496.79     20.07 o
   2   5   8       57.32       74.06     11.16 o
   3   5   8      829.81      858.54     22.16 o
   4   5   8       34.46       25.32     12.07 o
   5   5   8      367.45      387.72     18.94 o
   6   5   8       70.58       66.25     21.19 o
   7   5   8      312.12      289.07     21.63 o
   8   5   8       72.78       80.56     19.49 o
   9   5   8       21.06       21.17     23.14 o
  -9   6   8      171.12      176.41     32.96 o
  -8   6   8       93.84       75.59     22.36 o
  -7   6   8      121.79       98.79     20.52 o
  -6   6   8       59.90       50.30     19.01 o
  -5   6   8      116.21      125.72     19.46 o
  -4   6   8       48.09       58.61     16.62 o
  -3   6   8      505.58      538.46     23.01 o
  -2   6   8       92.44       65.01     11.40 o
  -1   6   8      398.29      406.64     15.19 o
   0   6   8      118.81      118.32     10.86 o
   1   6   8      407.19      413.77     15.26 o
   2   6   8      246.64      229.02     21.46 o
   3   6   8      717.55      727.11     20.86 o
   4   6   8        1.68       -2.07     11.97 o
   5   6   8        1.16      -11.92     11.92 o
   6   6   8       51.46       34.94     18.49 o
   7   6   8      648.68      658.99     32.95 o
   8   6   8       10.47       25.94     20.90 o
   9   6   8      175.27      212.28     27.35 o
  -9   7   8       52.97       61.95     40.17 o
  -8   7   8       10.49        0.54     21.52 o
  -7   7   8        0.66       -6.56     18.89 o
  -6   7   8       50.56       55.43     19.24 o
  -5   7   8       51.59       47.42     18.76 o
  -4   7   8        2.70      -15.41     16.07 o
  -3   7   8      622.01      583.88     28.96 o
  -2   7   8      817.41      782.46     35.63 o
  -1   7   8      232.37      191.25     13.29 o
   0   7   8      805.48      828.19     22.79 o
   1   7   8       46.41       45.92     12.26 o
   2   7   8        6.93       -9.63     10.53 o
   3   7   8      116.46      153.00     13.09 o
   4   7   8      371.99      343.92     19.93 o
   5   7   8        7.23       25.89     14.68 o
   6   7   8       52.15       34.91     17.59 o
   7   7   8        4.17      -18.68     18.68 o
   8   7   8       60.69       24.67     22.21 o
  -8   8   8        6.98       44.60     28.34 o
  -7   8   8       13.19       28.97     21.36 o
  -6   8   8      759.99      878.44     39.98 o
  -5   8   8      229.38      264.10     23.93 o
  -4   8   8       68.17       75.85     22.68 o
  -3   8   8      358.55      383.06     33.74 o
  -2   8   8        2.70       10.11     15.18 o
  -1   8   8        0.75        8.38     10.78 o
   0   8   8        5.82       -1.37      9.95 o
   1   8   8       11.58       10.72     10.10 o
   2   8   8       89.46       88.64     11.75 o
   3   8   8        0.39      -12.69     12.90 o
   4   8   8     1259.63     1193.07     34.63 o
   5   8   8       14.40       12.93     15.19 o
   6   8   8      682.55      651.64     31.41 o
   7   8   8       85.42       95.53     21.76 o
  -6   9   8        2.26      -13.18     20.96 o
  -5   9   8       51.59       58.42     20.71 o
  -4   9   8      266.72      286.12     25.69 o
  -3   9   8      268.35      284.19     23.83 o
  -2   9   8       35.67        5.64     16.47 o
  -1   9   8        1.24      -14.32     14.32 o
   0   9   8      155.23      176.78     13.04 o
   1   9   8      353.44      387.18     36.20 o
   2   9   8      274.89      308.80     24.96 o
   3   9   8      357.59      355.75     19.73 o
   4   9   8       67.68       59.01     15.59 o
   5   9   8       10.03        1.82     15.86 o
   6   9   8        0.28       38.58     19.58 o
  -4  10   8       21.76      -11.61     19.40 o
  -3  10   8       17.75       47.56     21.28 o
  -2  10   8      218.55      235.87     22.51 o
  -1  10   8      278.51      296.19     21.02 o
   0  10   8       85.30       90.74     18.76 o
   1  10   8       24.96       41.98     20.40 o
   2  10   8       24.25       40.58     18.38 o
   3  10   8       60.11       53.76     20.13 o
   4  10   8        7.08       11.29     19.91 o
 -11   0   9        7.25       42.81     47.52 o
  -9   0   9      815.63      908.90     50.22 o
  -7   0   9        8.89       -9.15     21.83 o
  -5   0   9     2879.71     2929.66     87.41 o
  -3   0   9     5554.35     5652.73    203.89 o
  -1   0   9      193.69      224.67     17.70 o
   1   0   9      376.84      383.29     18.11 o
   3   0   9       30.23       21.47     15.00 o
   5   0   9      315.04      287.12     22.37 o
   7   0   9     2539.53     2620.39    148.05 o
   9   0   9        7.04       31.72     40.26 o
 -11   1   9       97.52      140.84     28.97 o
 -10   1   9        5.83       -4.00     31.12 o
  -9   1   9       44.86       20.65     20.97 o
  -8   1   9      231.36      236.36     21.49 o
  -7   1   9       70.40       89.65     19.62 o
  -6   1   9      216.42      206.90     21.05 o
  -5   1   9       71.10       82.39     15.70 o
  -4   1   9       79.17       80.86     14.11 o
  -3   1   9        7.04       -0.36     10.35 o
  -2   1   9     1760.58     1683.16     41.14 o
  -1   1   9       58.84       74.98     10.38 o
   0   1   9      837.15      871.00     20.45 o
   1   1   9      890.43      875.81     20.64 o
   2   1   9      493.10      505.66     18.97 o
   3   1   9      673.32      688.22     27.47 o
   4   1   9      962.42      926.33     24.49 o
   5   1   9      511.78      581.92     19.90 o
   6   1   9      324.46      292.71     18.66 o
   7   1   9        9.97        1.53     14.50 o
   8   1   9       63.73       51.86     29.43 o
   9   1   9       55.31       58.98     23.80 o
  10   1   9      529.56      533.73     78.38 o
 -10   2   9        5.57       36.71     24.76 o
  -9   2   9       26.52       20.33     21.46 o
  -8   2   9      764.62      804.73     37.88 o
  -7   2   9       61.03       56.15     19.45 o
  -6   2   9      598.63      627.71     47.51 o
  -5   2   9      190.27      203.96     18.78 o
  -4   2   9      454.82      418.77     18.37 o
  -3   2   9       53.75       52.04     11.55 o
  -2   2   9      684.24      704.73     22.07 o
  -1   2   9      318.73      342.00     14.59 o
   0   2   9      611.61      636.57     18.76 o
   1   2   9      133.02      103.24     11.21 o
   2   2   9     1307.94     1342.45     28.44 o
   3   2   9      559.02      558.35     26.57 o
   4   2   9      737.62      731.76     24.56 o
   5   2   9      227.15      207.02     16.23 o
   6   2   9       21.24       27.69     15.16 o
   7   2   9      180.35      164.05     19.57 o
   8   2   9      158.26      142.07     20.96 o
   9   2   9       47.12       41.09     22.81 o
  10   2   9       99.29      144.22     45.94 o
 -10   3   9       41.25       38.80     35.60 o
  -9   3   9       67.93       74.46     23.12 o
  -8   3   9       20.93       33.54     20.75 o
  -7   3   9      115.81      105.74     21.54 o
  -6   3   9      245.43      271.15     24.27 o
  -5   3   9      320.61      294.04     19.95 o
  -4   3   9      327.41      328.94     19.56 o
  -3   3   9      309.45      318.49     16.53 o
  -2   3   9      149.41      149.63     12.74 o
  -1   3   9      186.79      209.32     13.71 o
   0   3   9      767.93      739.11     20.47 o
   1   3   9     2590.72     2564.84     39.85 o
   2   3   9      605.78      571.16     20.66 o
   3   3   9      479.64      468.58     17.82 o
   4   3   9       12.06        2.92     13.32 o
   5   3   9      120.96      119.97     23.48 o
   6   3   9      553.02      607.64     29.32 o
   7   3   9       40.34       27.83     16.59 o
   8   3   9      281.99      274.40     23.60 o
   9   3   9        2.73      -18.19     18.19 o
 -10   4   9        4.19       -7.13     27.97 o
  -9   4   9      111.67      108.95     53.43 o
  -8   4   9       30.63       18.05     25.24 o
  -7   4   9        6.16      -17.36     17.36 o
  -6   4   9        2.79       -6.00     17.77 o
  -5   4   9      329.20      343.04     28.92 o
  -4   4   9       16.32       14.07     13.55 o
  -3   4   9      853.88      908.45     30.00 o
  -2   4   9      328.89      339.78     20.76 o
  -1   4   9      930.45      958.19     28.17 o
   0   4   9      299.39      279.03     15.48 o
   1   4   9      128.47      141.11     13.32 o
   2   4   9       97.24      105.72     13.84 o
   3   4   9      152.29      152.46     15.55 o
   4   4   9      268.18      258.82     29.74 o
   5   4   9      195.24      165.34     18.25 o
   6   4   9        1.02      -15.16     15.16 o
   7   4   9      132.50      180.55     31.10 o
   8   4   9      343.72      353.50     32.73 o
   9   4   9      226.09      292.97     26.95 o
  -9   5   9        3.61      -25.62     25.62 o
  -8   5   9        1.14       -2.56     25.60 o
  -7   5   9      365.80      326.72     33.10 o
  -6   5   9      127.93      131.24     43.13 o
  -5   5   9      298.76      292.16     26.97 o
  -4   5   9      464.36      482.76     23.60 o
  -3   5   9        2.42      -12.21     12.21 o
  -2   5   9      486.22      496.58     22.13 o
  -1   5   9       66.27       51.00     11.99 o
   0   5   9      166.16      153.52     13.54 o
   1   5   9       40.07       27.02     11.33 o
   2   5   9        0.57        5.28     12.67 o
   3   5   9      761.91      773.27     25.46 o
   4   5   9      359.62      327.11     20.66 o
   5   5   9      639.63      627.38     27.23 o
   6   5   9      402.35      436.60     24.50 o
   7   5   9       56.44       68.71     18.91 o
   8   5   9       22.41       -1.62     21.55 o
   9   5   9      164.08      169.55     27.55 o
  -9   6   9        3.67      -24.80     28.91 o
  -8   6   9      114.67      123.61     31.16 o
  -7   6   9       26.80       45.42     35.68 o
  -6   6   9      126.95      109.53     21.49 o
  -5   6   9      200.04      206.45     23.18 o
  -4   6   9      191.33      144.86     20.27 o
  -3   6   9        3.37       -9.58     12.81 o
  -2   6   9        2.54       -7.56     12.62 o
  -1   6   9        4.66        6.65     11.70 o
   0   6   9     1011.85      990.54     27.61 o
   1   6   9        1.44      -11.57     11.57 o
   2   6   9     1425.23     1378.21     46.95 o
   3   6   9       19.58        5.63     12.40 o
   4   6   9      198.73      206.04     25.50 o
   5   6   9       59.08       41.15     18.12 o
   6   6   9       31.66       50.52     20.28 o
   7   6   9      117.08      112.73     31.97 o
   8   6   9       30.54       65.47     23.27 o
  -8   7   9       72.80       60.68     30.86 o
  -7   7   9      434.94      476.94     39.72 o
  -6   7   9       11.94        9.40     42.97 o
  -5   7   9       86.01       97.80     21.87 o
  -4   7   9      155.68      164.97     26.45 o
  -3   7   9      137.12      153.16     25.89 o
  -2   7   9       79.36       72.76     24.64 o
  -1   7   9      189.71      194.69     16.88 o
   0   7   9      193.69      191.24     16.25 o
   1   7   9      293.85      279.95     28.52 o
   2   7   9      146.71      135.13     17.94 o
   3   7   9      190.67      225.66     28.08 o
   4   7   9       92.73       65.24     18.22 o
   5   7   9       28.80       31.19     18.55 o
   6   7   9      175.41      202.01     24.38 o
   7   7   9       18.97        3.05     21.24 o
  -7   8   9       44.69       34.90     28.39 o
  -6   8   9       61.52       37.96     22.04 o
  -5   8   9       32.35       39.99     26.90 o
  -4   8   9       79.99       72.03     20.58 o
  -3   8   9      453.87      457.50     28.28 o
  -2   8   9        6.92       -2.53     16.60 o
  -1   8   9      684.98      700.01     26.37 o
   0   8   9       73.11       76.02     14.82 o
   1   8   9      105.64       93.74     16.06 o
   2   8   9       75.74       56.85     24.09 o
   3   8   9      434.59      492.27     38.18 o
   4   8   9       36.57       26.52     18.18 o
   5   8   9      222.79      228.97     23.43 o
   6   8   9       38.27       50.97     21.20 o
  -5   9   9        7.28       42.82     22.23 o
  -4   9   9      705.06      803.37     37.61 o
  -3   9   9       35.41       12.13     19.14 o
  -2   9   9       82.24      100.13     20.62 o
  -1   9   9       13.46       16.63     17.42 o
   0   9   9        1.64        2.25     13.41 o
   1   9   9      105.35       81.73     16.90 o
   2   9   9        1.01      -19.18     19.18 o
   3   9   9      129.88      126.14     17.56 o
   4   9   9        5.97       -5.39     17.62 o
  -2  10   9       29.02        2.05     27.71 o
  -1  10   9       65.78       29.20     39.42 o
   0  10   9       28.26       50.26     19.77 o
   1  10   9        1.36      -28.02     28.02 o
   2  10   9      141.17      156.41     29.05 o
 -10   0  10       57.51        9.93     41.31 o
  -8   0  10       19.04      -25.07     25.07 o
  -6   0  10       29.13       27.03     23.18 o
  -4   0  10       62.16       65.68     22.52 o
  -2   0  10      359.60      401.53     42.81 o
   0   0  10     2919.69     2765.32     65.79 o
   2   0  10     1203.49     1180.29     38.57 o
   4   0  10        1.47      -16.55     26.12 o
   6   0  10      558.86      479.27     37.13 o
   8   0  10       16.08      -14.20     34.99 o
 -10   1  10       25.47       16.76     24.33 o
  -9   1  10      169.92      210.86     39.75 o
  -8   1  10        4.84       -7.10     20.14 o
  -7   1  10      446.92      404.12     51.47 o
  -6   1  10      262.01      264.56     21.07 o
  -5   1  10       67.13       95.09     16.22 o
  -4   1  10       84.37       88.74     15.25 o
  -3   1  10       28.49       13.94     14.97 o
  -2   1  10       50.70       28.34     12.72 o
  -1   1  10       77.34       64.04     14.06 o
   0   1  10        9.34       16.77     10.53 o
   1   1  10       52.32       48.04     12.23 o
   2   1  10       77.14       68.24     13.05 o
   3   1  10      203.12      214.64     14.63 o
   4   1  10      420.67      446.24     24.43 o
   5   1  10        6.96       12.45     13.62 o
   6   1  10      439.44      489.78     23.60 o
   7   1  10       46.23       46.26     24.33 o
   8   1  10       79.79      123.63     25.00 o
   9   1  10      416.69      387.83     40.87 o
 -10   2  10        7.94        0.63     25.19 o
  -9   2  10      114.02      123.45     52.01 o
  -8   2  10      141.16      145.02     27.33 o
  -7   2  10        2.79        6.62     19.30 o
  -6   2  10       51.20       54.88     19.03 o
  -5   2  10       88.14       67.88     19.13 o
  -4   2  10        0.42        1.03     17.06 o
  -3   2  10      774.54      808.71     48.51 o
  -2   2  10        1.73       10.08     12.74 o
  -1   2  10     1683.28     1675.78     36.63 o
   0   2  10      240.67      216.42     14.72 o
   1   2  10      599.69      603.02     21.91 o
   2   2  10       12.62       18.35     13.30 o
   3   2  10     1013.09      942.88     28.58 o
   4   2  10        4.35       -0.30     13.18 o
   5   2  10       87.10       72.16     16.99 o
   6   2  10       34.48       33.90     16.60 o
   7   2  10       65.78       85.51     19.69 o
   8   2  10      164.22      163.43     26.64 o
   9   2  10       83.39       94.66     28.51 o
  -9   3  10        2.49       17.32     29.62 o
  -8   3  10        0.92        1.15     21.19 o
  -7   3  10       22.17       19.29     23.50 o
  -6   3  10      721.38      809.44     37.25 o
  -5   3  10      121.07      105.85     21.13 o
  -4   3  10      504.45      496.13     34.03 o
  -3   3  10       39.74       60.73     17.11 o
  -2   3  10       49.42       47.96     15.71 o
  -1   3  10      570.33      543.31     23.26 o
   0   3  10       53.78       39.47     14.10 o
   1   3  10      441.13      446.11     29.43 o
   2   3  10      107.70       87.26     17.25 o
   3   3  10       35.94       48.20     14.91 o
   4   3  10      865.23      820.91     31.01 o
   5   3  10       82.43       87.33     17.57 o
   6   3  10      752.79      718.27     30.08 o
   7   3  10       12.02       40.22     18.28 o
   8   3  10       42.95       20.03     19.61 o
   9   3  10       48.91       41.88     26.74 o
  -9   4  10      136.99      114.21     63.99 o
  -8   4  10       98.27       87.57     31.17 o
  -7   4  10        0.53       -7.77     19.91 o
  -6   4  10      161.86      152.88     23.10 o
  -5   4  10       86.84       85.33     24.72 o
  -4   4  10        1.49       -0.16     16.94 o
  -3   4  10        0.85      -10.39     16.29 o
  -2   4  10      197.97      192.49     17.27 o
  -1   4  10      360.73      354.19     18.35 o
   0   4  10      324.51      362.54     18.67 o
   1   4  10      359.43      333.66     20.49 o
   2   4  10      587.15      556.96     27.64 o
   3   4  10      179.38      188.71     18.63 o
   4   4  10      386.31      394.03     23.10 o
   5   4  10      207.42      232.16     21.16 o
   6   4  10       56.50       44.36     18.07 o
   7   4  10       70.14       76.47     20.01 o
   8   4  10      179.37      206.19     23.60 o
  -8   5  10       24.44       43.49     27.36 o
  -7   5  10       17.18       15.92     31.72 o
  -6   5  10       15.92       47.75     31.52 o
  -5   5  10        0.57        7.20     18.46 o
  -4   5  10      126.46      133.25     49.87 o
  -3   5  10      130.11      153.22     17.98 o
  -2   5  10      945.73      968.08     33.74 o
  -1   5  10      311.67      324.28     18.39 o
   0   5  10      162.51      141.17     14.63 o
   1   5  10      402.07      436.65     20.01 o
   2   5  10      302.92      298.99     23.23 o
   3   5  10       39.71       24.07     15.49 o
   4   5  10       37.49       29.86     16.05 o
   5   5  10        4.07       -2.33     16.12 o
   6   5  10        2.61      -17.03     17.03 o
   7   5  10       31.38      -20.44     20.44 o
   8   5  10       83.69      133.56     28.85 o
  -8   6  10       33.72       33.46     35.32 o
  -7   6  10       57.37       52.85     27.75 o
  -6   6  10       43.31       66.20     26.49 o
  -5   6  10      699.88      770.05     44.54 o
  -4   6  10       19.05       21.51     17.94 o
  -3   6  10      151.49      160.99     21.63 o
  -2   6  10      206.35      200.11     21.68 o
  -1   6  10        4.50        8.20     12.61 o
   0   6  10        1.27       -9.26     12.24 o
   1   6  10       46.41       40.25     13.07 o
   2   6  10       51.85       46.44     17.66 o
   3   6  10       21.03        6.45     15.64 o
   4   6  10       64.58       46.08     19.87 o
   5   6  10      783.04      776.11     35.62 o
   6   6  10       78.49       30.34     21.89 o
   7   6  10      251.56      304.34     28.54 o
  -7   7  10        6.05       29.11     35.18 o
  -6   7  10       32.78       -1.16     26.18 o
  -5   7  10       23.34        5.22     25.34 o
  -4   7  10       52.18       75.90     21.37 o
  -3   7  10       11.52       11.72     18.66 o
  -2   7  10      149.69      152.95     21.78 o
  -1   7  10       85.05      121.78     28.50 o
   0   7  10       56.37       66.30     15.59 o
   1   7  10       96.76      134.10     23.31 o
   2   7  10      492.10      458.29     46.30 o
   3   7  10      176.34      171.96     21.88 o
   4   7  10      159.86      168.23     22.68 o
   5   7  10        0.40       -0.36     24.50 o
   6   7  10       20.79       39.60     22.58 o
  -5   8  10       59.08       71.57     73.44 o
  -4   8  10       50.66       57.17     21.93 o
  -3   8  10       16.93       28.70     20.57 o
  -2   8  10       53.08       86.41     20.71 o
  -1   8  10      118.34      122.40     21.46 o
   0   8  10      263.43      228.16     21.72 o
   1   8  10        1.14      -14.43     14.43 o
   2   8  10       97.93       71.35     33.31 o
   3   8  10        7.88      -10.10     18.35 o
   4   8  10       70.75       47.66     21.20 o
   5   8  10        1.84        8.99     22.44 o
  -3   9  10        8.13        5.77     21.18 o
  -2   9  10       92.90       92.57     23.64 o
  -1   9  10      207.86      225.47     28.78 o
   0   9  10       51.90       67.77     16.76 o
   1   9  10      206.87      193.15     47.55 o
   2   9  10       14.95      -14.95     19.55 o
  -9   0  11        0.82      -25.51     42.64 o
  -7   0  11     1285.68     1381.99     90.16 o
  -5   0  11      470.53      472.89     36.94 o
  -3   0  11       15.97        1.72     20.39 o
  -1   0  11      132.76      159.22     23.97 o
   1   0  11        8.60       32.92     17.13 o
   3   0  11      167.51      195.40     31.71 o
   5   0  11      265.22      320.46     37.71 o
   7   0  11       27.38      -13.03     37.65 o
  -9   1  11        1.08       33.25     30.79 o
  -8   1  11        2.07        3.79     22.25 o
  -7   1  11        1.52      -19.74     19.74 o
  -6   1  11       43.51       36.34     20.69 o
  -5   1  11       22.43       -1.11     19.07 o
  -4   1  11      526.11      516.10     29.79 o
  -3   1  11        3.27      -10.25     14.48 o
  -2   1  11        0.82       15.95     14.12 o
  -1   1  11      364.15      391.04     21.29 o
   0   1  11      310.76      319.25     20.03 o
   1   1  11      468.61      477.34     21.06 o
   2   1  11     1229.03     1221.63     33.25 o
   3   1  11       32.04       19.96     14.47 o
   4   1  11      224.84      230.16     18.53 o
   5   1  11       65.57       54.67     20.68 o
   6   1  11       90.85       73.99     22.70 o
   7   1  11       77.45       67.46     25.93 o
   8   1  11       25.57       34.32     42.70 o
  -9   2  11       17.93       26.02     24.80 o
  -8   2  11      168.28      218.82     28.03 o
  -7   2  11       62.00       73.72     23.88 o
  -6   2  11       36.25       44.96     21.80 o
  -5   2  11       84.03       57.75     20.25 o
  -4   2  11      869.81      845.41     37.84 o
  -3   2  11       16.44        3.94     18.10 o
  -2   2  11      933.16      936.61     37.65 o
  -1   2  11        0.58        4.28     20.52 o
   0   2  11        8.93        1.46     14.38 o
   1   2  11      183.68      188.06     22.14 o
   2   2  11      275.03      280.06     23.82 o
   3   2  11       28.52       31.78     16.40 o
   4   2  11       17.85       13.56     16.53 o
   5   2  11      197.23      185.00     20.72 o
   6   2  11      320.20      332.61     30.19 o
   7   2  11        1.00      -22.47     22.47 o
   8   2  11      345.69      384.45     34.55 o
  -8   3  11        8.49      -11.00     22.16 o
  -7   3  11       14.60       -2.16     21.93 o
  -6   3  11      293.93      301.21     27.38 o
  -5   3  11        1.21       -6.68     19.33 o
  -4   3  11      101.61       86.47     22.36 o
  -3   3  11      168.91      204.12     32.96 o
  -2   3  11       64.02       41.20     18.61 o
  -1   3  11     1090.28     1129.17     34.89 o
   0   3  11        4.66       13.48     15.03 o
   1   3  11      293.51      278.35     26.64 o
   2   3  11       10.65      -18.49     18.49 o
   3   3  11      472.21      418.24     23.55 o
   4   3  11      250.92      300.08     26.65 o
   5   3  11       72.17       76.40     18.35 o
   6   3  11      152.98      172.22     25.61 o
   7   3  11       36.77       23.94     20.28 o
   8   3  11       13.75        3.70     31.91 o
  -8   4  11       14.68      -33.25     57.97 o
  -7   4  11      229.00      191.05     34.96 o
  -6   4  11       42.82       37.00     22.17 o
  -5   4  11       25.34       27.94     20.19 o
  -4   4  11      265.35      329.49     27.04 o
  -3   4  11      124.41      107.07     21.12 o
  -2   4  11        2.36      -16.48     17.26 o
  -1   4  11        1.45       12.31     14.97 o
   0   4  11      194.38      215.11     19.93 o
   1   4  11      476.92      493.19     24.34 o
   2   4  11      190.18      188.68     37.53 o
   3   4  11      866.24      877.53     32.70 o
   4   4  11       20.53        3.10     16.84 o
   5   4  11      153.17      192.57     22.40 o
   6   4  11      206.03      242.74     31.81 o
   7   4  11      119.67      113.69     22.76 o
  -7   5  11       49.57       41.65     29.90 o
  -6   5  11      215.10      222.10     33.61 o
  -5   5  11      174.79      222.61     52.57 o
  -4   5  11       69.15       22.69     20.81 o
  -3   5  11      138.88      158.21     27.55 o
  -2   5  11        0.52      -18.79     19.93 o
  -1   5  11       31.37       36.41     16.17 o
   0   5  11      184.25      202.09     19.32 o
   1   5  11      217.98      224.89     19.54 o
   2   5  11      242.51      246.48     30.23 o
   3   5  11      295.96      285.69     25.00 o
   4   5  11      199.52      264.22     35.02 o
   5   5  11       72.44       76.81     19.79 o
   6   5  11       10.19        0.10     19.76 o
   7   5  11      239.28      296.96     30.92 o
  -7   6  11        4.56       -1.70     64.10 o
  -6   6  11       12.38       39.36     28.14 o
  -5   6  11       26.62      -24.13     24.13 o
  -4   6  11        1.71       10.81     24.03 o
  -3   6  11       35.55       13.42     23.74 o
  -2   6  11      609.82      660.10     98.12 o
  -1   6  11       16.28       -2.39     21.40 o
   0   6  11      678.28      677.19     34.75 o
   1   6  11       30.10       10.21     17.81 o
   2   6  11        5.61       21.73     22.22 o
   3   6  11        2.14      -14.09     18.96 o
   4   6  11      113.06      149.48     23.44 o
   5   6  11        6.11       17.93     21.98 o
   6   6  11        3.09       -8.84     22.77 o
  -5   7  11      193.32      207.94     33.63 o
  -4   7  11       57.60       13.75     33.38 o
  -3   7  11       91.22       96.05     28.26 o
  -2   7  11        8.45      -17.07     34.93 o
  -1   7  11        8.38       17.90     25.42 o
   0   7  11       18.43       29.53     19.05 o
   1   7  11        1.32      -19.78     19.78 o
   2   7  11       26.01       13.59     23.55 o
   3   7  11        0.69      -24.45     24.45 o
   4   7  11       77.57       57.55     22.81 o
   5   7  11       56.26       99.35     29.91 o
  -4   8  11        0.62       -2.27     26.89 o
  -3   8  11      149.34      135.78     30.95 o
  -2   8  11       62.34       44.84     26.36 o
  -1   8  11       30.48       22.53     50.60 o
   0   8  11       47.92       34.88     39.33 o
   1   8  11      174.44      163.44     65.76 o
   2   8  11        4.29      -32.38     32.38 o
   3   8  11      164.56      192.88     24.55 o
  -8   0  12      132.93      195.41     49.52 o
  -6   0  12       56.23       20.35     40.65 o
  -4   0  12      145.92      210.10     45.14 o
  -2   0  12     1756.86     1789.54    104.39 o
   0   0  12      355.59      358.71     46.63 o
   2   0  12      470.40      434.88     35.71 o
   4   0  12      223.32      213.77     31.76 o
   6   0  12      256.74      233.72     49.57 o
  -8   1  12       15.54      -11.29     28.18 o
  -7   1  12       14.54       -4.81     29.57 o
  -6   1  12       28.92       27.26     21.54 o
  -5   1  12      349.13      394.20     30.69 o
  -4   1  12       18.52       28.17     20.70 o
  -3   1  12       76.80      103.00     21.86 o
  -2   1  12        8.12       11.22     24.58 o
  -1   1  12       33.78       15.37     17.28 o
   0   1  12       15.55       14.42     14.91 o
   1   1  12        0.38       10.83     13.67 o
   2   1  12       91.90       99.98     27.36 o
   3   1  12       66.51       44.97     20.22 o
   4   1  12      212.21      193.85     39.61 o
   5   1  12      560.46      525.13     51.90 o
   6   1  12       21.40       42.71     23.71 o
   7   1  12      498.50      470.00     59.33 o
  -8   2  12       92.81       75.69     32.96 o
  -7   2  12       25.04        7.68     24.49 o
  -6   2  12       22.86       36.98     23.98 o
  -5   2  12       69.92       54.98     27.33 o
  -4   2  12        8.28       44.55     20.98 o
  -3   2  12        2.89       -6.07     18.60 o
  -2   2  12      331.33      331.80     26.31 o
  -1   2  12      200.72      257.42     23.89 o
   0   2  12       35.45       49.15     16.12 o
   1   2  12      826.39      840.43     31.64 o
   2   2  12       59.72       52.49     17.92 o
   3   2  12      110.51       96.89     19.04 o
   4   2  12       19.53       -4.53     17.61 o
   5   2  12        2.20       -3.98     21.72 o
   6   2  12       99.89       95.27     42.33 o
   7   2  12       33.81       -8.28     25.50 o
  -7   3  12        0.67      -16.04     28.55 o
  -6   3  12      119.79      135.88     25.58 o
  -5   3  12        1.29       -1.44     22.06 o
  -4   3  12       25.69       31.08     21.69 o
  -3   3  12      194.23      189.30     24.62 o
  -2   3  12      220.43      225.37     24.00 o
  -1   3  12      131.95      142.35     22.25 o
   0   3  12       79.95       81.36     17.88 o
   1   3  12       59.79       17.14     16.24 o
   2   3  12       49.19       12.53     17.25 o
   3   3  12        0.96      -15.03     16.70 o
   4   3  12      206.41      249.38     22.94 o
   5   3  12       15.38        0.16     19.56 o
   6   3  12        0.14      -19.74     23.65 o
  -7   4  12       96.44      125.71     33.46 o
  -6   4  12        3.63       43.11     29.09 o
  -5   4  12      140.22      145.80     26.26 o
  -4   4  12      423.49      432.35     31.22 o
  -3   4  12       48.91       23.96     20.18 o
  -2   4  12      108.82      157.85     27.78 o
  -1   4  12        8.61       25.55     20.14 o
   0   4  12      109.83       80.48     18.04 o
   1   4  12      147.57      143.64     19.06 o
   2   4  12       21.16       -1.18     23.07 o
   3   4  12       23.17       35.16     19.02 o
   4   4  12      166.38      141.85     21.61 o
   5   4  12       60.91       65.94     21.27 o
   6   4  12      385.10      432.49     29.12 o
  -6   5  12       32.20       18.02     29.44 o
  -5   5  12       61.55       22.93     38.62 o
  -4   5  12       26.49        4.28     25.13 o
  -3   5  12       65.74       49.81     25.50 o
  -2   5  12       14.10       15.53     19.79 o
  -1   5  12       28.09       22.93     20.15 o
   0   5  12      199.10      205.65     21.03 o
   1   5  12        1.54      -15.97     15.97 o
   2   5  12      235.37      195.29     22.01 o
   3   5  12       70.09       83.30     20.49 o
   4   5  12        8.98        7.47     19.08 o
   5   5  12      145.79      105.78     22.35 o
  -5   6  12      121.77      175.56     39.79 o
  -4   6  12       20.89      -26.84     28.81 o
  -3   6  12      130.72      137.43     29.60 o
  -2   6  12        7.41       26.15     25.95 o
  -1   6  12       20.97       34.74     37.40 o
   0   6  12       16.48        9.84     19.33 o
   1   6  12       66.43       34.86     20.57 o
   2   6  12       11.02      -20.94     20.94 o
   3   6  12      144.44       93.38     24.56 o
   4   6  12        4.51      -22.16     22.16 o
  -3   7  12       87.42       42.86     29.06 o
  -2   7  12       27.90       22.42     27.71 o
  -1   7  12      248.88      345.93     35.69 o
   0   7  12      150.72      243.12     37.66 o
   1   7  12       24.67       25.75     24.82 o
   2   7  12      128.67       76.41     23.99 o
  -7   0  13       96.25       98.26     47.30 o
  -5   0  13       91.49      119.88     43.25 o
  -3   0  13      272.61      273.93     46.74 o
  -1   0  13       20.34       13.25     36.82 o
   1   0  13        5.80       41.35     41.59 o
   3   0  13       82.89       53.62     39.81 o
   5   0  13       47.70       35.27     38.48 o
  -7   1  13        0.48      -24.60     37.54 o
  -6   1  13        0.15      -22.47     27.37 o
  -5   1  13       16.89       20.24     34.71 o
  -4   1  13        2.35      -13.34     26.23 o
  -3   1  13      263.67      264.23     34.95 o
  -2   1  13      128.08      125.77     29.11 o
  -1   1  13       44.83       36.81     25.32 o
   0   1  13      325.96      299.08     33.33 o
   1   1  13       95.83      103.56     23.01 o
   2   1  13      180.36      158.00     25.40 o
   3   1  13      118.27      131.35     24.36 o
   4   1  13       91.74        5.86     23.37 o
   5   1  13       26.22      -15.16     27.60 o
   6   1  13        4.27       26.51     29.44 o
  -6   2  13      359.02      383.56     73.94 o
  -5   2  13       21.59       -0.78     23.27 o
  -4   2  13       59.96       38.54     22.64 o
  -3   2  13       90.75      130.79     24.92 o
  -2   2  13       16.79       22.67     21.23 o
  -1   2  13       80.06       77.84     21.67 o
   0   2  13       10.82       14.94     17.30 o
   1   2  13       11.65       25.98     20.10 o
   2   2  13        2.39      -19.70     19.70 o
   3   2  13        8.32      -16.03     21.30 o
   4   2  13      360.55      345.38     31.27 o
   5   2  13        1.34       -1.59     24.81 o
  -6   3  13       13.60       46.47     26.40 o
  -5   3  13        1.01       15.89     22.91 o
  -4   3  13       11.92        7.68     24.02 o
  -3   3  13       79.40       75.51     23.57 o
  -2   3  13       13.66       16.33     22.11 o
  -1   3  13        6.57       28.74     20.74 o
   0   3  13        5.81       23.18     17.94 o
   1   3  13      432.05      441.70     30.66 o
   2   3  13       76.12       56.90     20.13 o
   3   3  13      200.35      178.09     23.23 o
   4   3  13       20.50       14.38     23.53 o
   5   3  13        2.49      -23.83     23.83 o
  -5   4  13       34.58       31.58     28.85 o
  -4   4  13        3.87      -13.79     23.12 o
  -3   4  13       22.46       10.18     22.09 o
  -2   4  13      146.53      130.18     25.33 o
  -1   4  13      626.67      667.44     38.89 o
   0   4  13        7.02       16.08     18.16 o
   1   4  13      132.48      141.19     28.42 o
   2   4  13       26.28      -18.78     18.78 o
   3   4  13       21.00      -12.96     19.73 o
   4   4  13       19.41      -16.02     27.55 o
  -4   5  13        5.01       14.95     37.21 o
  -3   5  13        0.99      -26.19     26.19 o
  -2   5  13       69.81       50.56     27.50 o
  -1   5  13       14.48        0.09     36.87 o
   0   5  13       52.85       63.10     20.97 o
   1   5  13       22.48       21.87     31.73 o
   2   5  13       15.60      -18.61     18.61 o
   3   5  13        6.22        2.17     23.15 o
  -2   6  13      287.83      388.13     84.81 o
  -1   6  13       22.48       14.58     28.53 o
   0   6  13       47.61       20.89     33.68 o
   1   6  13       15.32      -18.26     26.37 o
  -4   0  14      176.55      186.87     48.85 o
  -2   0  14       29.60       37.43     43.69 o
   0   0  14      128.83       57.56     40.65 o
   2   0  14      160.48      211.65     48.96 o
   4   0  14        2.07      -24.29     38.54 o
  -5   1  14        4.86       15.66     32.03 o
  -4   1  14       35.61       58.76     29.96 o
  -3   1  14       11.32       -5.87     28.22 o
  -2   1  14       14.85       39.74     30.19 o
  -1   1  14       62.21       91.09     36.87 o
   0   1  14       38.49       28.75     54.81 o
   1   1  14        6.95       -1.65     28.04 o
   2   1  14       68.84       53.34     29.61 o
   3   1  14       60.10       37.13     29.93 o
   4   1  14        0.26      -27.65     27.65 o
  -4   2  14        0.53       12.40     29.71 o
  -3   2  14      197.87      184.70     34.50 o
  -2   2  14       74.60       16.72     27.88 o
  -1   2  14      428.73      440.87     40.23 o
   0   2  14       14.51      -16.49     26.95 o
   1   2  14        7.00       20.40     22.56 o
   2   2  14       21.59        1.73     23.36 o
   3   2  14       90.95       63.20     26.21 o
  -4   3  14       62.15       43.60     31.51 o
  -3   3  14       42.62       15.02     30.09 o
  -2   3  14       55.48       22.07     29.07 o
  -1   3  14      107.68       64.51     29.19 o
   0   3  14       25.91      -12.13     27.08 o
   1   3  14       89.09      116.77     25.93 o
   2   3  14       35.58       15.75     24.28 o
   3   3  14       75.06      100.12     31.74 o
  -2   4  14      112.87      116.38     26.93 o
  -1   4  14      184.16      187.04     28.62 o
   0   4  14       14.74       -7.51     22.46 o
   1   4  14       30.49       56.64     24.60 o
 
